# Supplementary material for: Systematic and biogeographical study of Protura (Hexapoda) in Russian Far East: new data on high endemism of the group
Source: Zookeys. 2014 Jul 8;(424):19–57. doi: 10.3897/zookeys.424.7388 (PMC4106100; doi:10.3897/zookeys.424.7388)
Supplement: XML Treatment for Baculentulus krabbensis [file zookeys.424.7388-treatment1.xml]

<!DOCTYPE tp:taxon-treatment
  PUBLIC "-//TaxonX//DTD Taxonomic Treatment Publishing DTD v0 20100105//EN" "tax-treatment-NSO.dtd">
<tp:taxon-treatment xmlns:tp="http://www.plazi.org/taxpub"><tp:treatment-meta><kwd-group><label>Taxon classification</label><kwd><named-content content-type="kingdom">Animalia</named-content></kwd><kwd><named-content content-type="order">Protura</named-content></kwd><kwd><named-content content-type="family">Berberentulidae</named-content></kwd></kwd-group><mixed-citation publication-type="journal"><person-group><name><surname>Bu</surname><given-names>Yun</given-names></name><name><surname>Potapov</surname><given-names>Mikhail B.</given-names></name><name><surname>Yin</surname><given-names>Wen Ying</given-names></name></person-group><article-title>Systematic and biogeographical study of Protura (Hexapoda) in Russian Far East: new data on high endemism of the group</article-title><source>Zookeys</source><day>8</day><month>7</month><year>2014</year><volume>2014</volume><issue>424</issue><fpage>19</fpage><lpage>57</lpage><pub-id pub-id-type="doi">10.3897/zookeys.424.7388</pub-id></mixed-citation></tp:treatment-meta><tp:nomenclature><tp:taxon-name>
                                <tp:taxon-name-part taxon-name-part-type="genus">Baculentulus</tp:taxon-name-part>
                                <tp:taxon-name-part taxon-name-part-type="species">krabbensis</tp:taxon-name-part>
                                <object-id xmlns:xlink="http://www.w3.org/1999/xlink" content-type="zoobank" xlink:type="simple">http://zoobank.org/2AD017F3-F73F-4AF5-A0FE-C317387B9A77</object-id>
                            </tp:taxon-name><tp:taxon-status xmlns:xlink="http://www.w3.org/1999/xlink" xlink:type="simple">sp. n.</tp:taxon-status><xref ref-type="fig" rid="F2">Figs 2</xref><xref ref-type="fig" rid="F3">, 3</xref><xref ref-type="table" rid="T1">; Table 1</xref></tp:nomenclature><tp:treatment-sec sec-type="Material examined"><title>Material examined.</title><p>Holotype, female (No. FE-2011022-2) (SEM), Russia, Far East, Primorsky Krai, Khasansky area, eastern part of Krabbe Peninsula, from mixed samples of soil and moss under a broad-leaved forest on a hill beside the coast, <named-content xmlns:xlink="http://www.w3.org/1999/xlink" content-type="dwc:verbatimCoordinates" xlink:type="simple">42°37.40'N, 130°52.35'E</named-content>, 16-IX-2011, coll. Y. Bu, C. W. Huang, M. Potapov &amp; V. Alpatov. Paratypes, 2 females (Nos. FE-2011022-1, FE-2011023) (SEM; MSPU), 1 maturus junior (No. FE-2011022-3) (SEM), same data as holotype.</p></tp:treatment-sec><tp:treatment-sec sec-type="Description"><title>Description.</title><p>Adult body length 1000–1100 µm (n=3), pale yellow in color (<xref ref-type="fig" rid="F3">Fig. 3A</xref>).</p><p><bold>Head</bold> (<xref ref-type="fig" rid="F2">Fig. 2A</xref>). Ovate, length 90–110 µm, width 70 µm. Setae <!--PageBreak--><!--PageBreak--><italic>d6</italic> present, <italic>sd4</italic> and <italic>sd5</italic> short sensilliform. Setae <italic>d6</italic> 11 µm, <italic>d7</italic> 10 µm and <italic>sd7</italic> 19 µm in length. Clypeal pore <italic>cp</italic> and frontal pore <italic>fp</italic> present. Pseudoculus round, length 7–8 µm, with short posterior extension, PR=15 (<xref ref-type="fig" rid="F2">Fig. 2B</xref>). Calyx of maxillary gland smooth, without any appendix, blind end split into two leaves, posterior filament 15 µm, CF=7 (<xref ref-type="fig" rid="F2">Fig. 2C</xref>). Maxillary palpus with two tapering sensilla, subequal in length (<xref ref-type="fig" rid="F2">Fig. 2D</xref>). Labial palpus reduced, with three setae and one lanceolate basal sensillum (<xref ref-type="fig" rid="F2">Fig. 2E</xref>).</p><fig id="F2" position="float" orientation="portrait"><label>Figure 2.</label><caption><p><italic><tp:taxon-name>Baculentulus krabbensis</tp:taxon-name></italic> sp. n. holotype. <bold>A</bold> Head, dorsal view (<italic>cp</italic> = clypeal pore, <italic>fp</italic> = frontal pore) <bold>B</bold> pseudoculus <bold>C</bold> canal of maxillary gland <bold>D</bold> maxillary palpus <bold>E</bold> labial palpus <bold>F</bold> female quama genitalis <bold>G</bold> foretarsus, exterior view <bold>H</bold> foretarsus, interior view <bold>I</bold> pronotum and mesonotum, right side (<italic>al</italic> = anterolateral pore, <italic>sl</italic> = sublateral pore) <bold>J</bold> comb <bold>K</bold> tergite I, right side. Arrows indicate pores. Scale bar: 20 μm.</p></caption><graphic xmlns:xlink="http://www.w3.org/1999/xlink" xlink:href="zookeys-424-019-g002.jpg" position="float" orientation="portrait" xlink:type="simple"/></fig><p><bold>Foretarsus</bold> (<xref ref-type="fig" rid="F2">Fig. 2G, H</xref>). Length 80 µm, claw length 20 µm, without inner flap, TR=4; empodium length 3 µm, EU=0.15. Dorsal sensilla <italic>t-1</italic> baculiform, <italic>t-2</italic> slender and long (17 µm), BS=0.33, <italic>t-3</italic> broad-leaf shape. All other exterior sensilla slender, except broadened sensillum <italic>g</italic>, <italic>a</italic> surpassing base of <italic>b</italic> and <italic>c</italic>, <italic>b</italic> broad at base and extremely long (29 µm), reaching base of <italic>γ4</italic>, <italic>c</italic> nearly reaching base of <italic>e</italic> and slightly lower than <italic>b</italic> and <italic>d</italic>, <italic>d</italic> located at same level to <italic>b</italic>, <italic>e</italic> short, <italic>f</italic> long, <italic>g</italic> broad and short. Interior sensilla <italic>a</italic>’ lanceolate and broad, <italic>b</italic>’ absent, <italic>c</italic>’ reaching base of claw. Relative length of sensilla: <italic>t1</italic> = <italic>t3</italic> &lt; <italic>a</italic>’ &lt; (<italic>g</italic> = <italic>t2 = c</italic>’) &lt; <italic>a</italic> &lt; (<italic>c</italic> = <italic>e</italic>) &lt; <italic>d</italic> &lt; <italic>f</italic> &lt; <italic>b</italic>. Setae <italic>β1</italic> and <italic>δ4</italic> sensillum, 6 µm and 7 µm respectively. Pores close to base of sensilla <italic>a</italic> and <italic>t3</italic> present. Length of middle tarsus 35 µm, claw length 15 µm. Length of hind tarsus 38 µm, claw length 18 µm.</p><p><bold>Thorax.</bold> Thoracic chaetotaxy given in <xref ref-type="table" rid="T1">Table 1</xref>. Setae <italic>1</italic> and <italic>2</italic> on pronotum 16 µm and 12 µm length respectively, mesonotum and metanotum with eight pairs of <italic>P</italic>-setae, accessory setae short sensilliform; setae <italic>P1</italic>, <italic>P1a</italic> and <italic>P2</italic> on mesonotum 15 µm, 3 µm and 20 µm respectively (<xref ref-type="fig" rid="F2">Fig. 2I</xref>). Prosternum with two pairs of anterior seta, and setae <italic>A2</italic> and <italic>M2</italic> sensilliform (<xref ref-type="fig" rid="F3">Fig. 3B</xref>). Mesosternum and metasternum each with 7 <italic>A</italic>-setae, and setae <italic>A2</italic> sensilliform (<xref ref-type="fig" rid="F3">Fig. 3C, D</xref>). Pronotum and prosternum without pores (<xref ref-type="fig" rid="F2">Figs 2I</xref>, <xref ref-type="fig" rid="F3">3B</xref>). Mesonotum with pores <italic>sl</italic> and <italic>al</italic>, metanotum with pores <italic>sl</italic> only (<xref ref-type="fig" rid="F2">Fig. 2I</xref>). Mesosternum and metasternum without pores (<xref ref-type="fig" rid="F3">Fig. 3C, D</xref>). Single membranal pore present on membrane between each coxa and the body.</p><fig id="F3" position="float" orientation="portrait"><label>Figure 3.</label><caption><p><italic><tp:taxon-name>Baculentulus krabbensis</tp:taxon-name></italic> sp. n. holotype. <bold>A</bold> Habitus <bold>B</bold> prosternum <bold>C</bold> mesosternum <bold>D</bold> metasternum <bold>E</bold> tergite III, left side <bold>F</bold> tergite VI, left side <bold>G</bold> tergite VIII <bold>H</bold>–<bold>J</bold> sternites V–VII. Arrows indicate pores. Scale bar: 100 μm in <bold>A</bold>, others, 20 μm.</p></caption><graphic xmlns:xlink="http://www.w3.org/1999/xlink" xlink:href="zookeys-424-019-g003.jpg" position="float" orientation="portrait" xlink:type="simple"/></fig><table-wrap id="T1" position="float" orientation="portrait"><label>Table 1.</label><caption><p>Adult chaetotaxy of <italic><tp:taxon-name>Baculentulus krabbensis</tp:taxon-name></italic> sp. n.</p></caption><table><tbody><tr><th rowspan="2" colspan="2" style="text-align:center">Segment</th><th rowspan="1" colspan="2" style="text-align:center">Dorsal</th><th rowspan="1" colspan="2" style="text-align:center">Ventral</th></tr><tr><th rowspan="1" colspan="1" style="text-align:center">Formula</th><th rowspan="1" colspan="1" style="text-align:center">Setae</th><th rowspan="1" colspan="1" style="text-align:center">Formula</th><th rowspan="1" colspan="1" style="text-align:center">Setae</th></tr><tr><td rowspan="1" colspan="1" style="text-align:center">Th.</td><td rowspan="1" colspan="1" style="text-align:center">I</td><td rowspan="1" colspan="1" style="text-align:center">4</td><td rowspan="1" colspan="1" style="text-align:center">1, 2</td><td rowspan="1" colspan="1" style="text-align:center">(4+4)/6</td><td rowspan="1" colspan="1" style="text-align:center">A1, 2, M1, 2 <break/> P1, 2, 3</td></tr><tr><td rowspan="1" colspan="1" style="text-align:center"/><td rowspan="1" colspan="1" style="text-align:center">II–III</td><td rowspan="1" colspan="1" style="text-align:center">6/16</td><td rowspan="1" colspan="1" style="text-align:center">A2, 4, M <break/> P1, 1a, 2, 2a, 3, 4, 5, 5a</td><td rowspan="1" colspan="1" style="text-align:center">(7+2)/4</td><td rowspan="1" colspan="1" style="text-align:center">Ac, 2, 3, 4, M <break/> Pc, 1, 2</td></tr><tr><td rowspan="1" colspan="1" style="text-align:center">Abd.</td><td rowspan="1" colspan="1" style="text-align:center">I</td><td rowspan="1" colspan="1" style="text-align:center">6/12</td><td rowspan="1" colspan="1" style="text-align:center">A1, 2, 5 <break/> P1, 1a, 2, 2a, 3, 4</td><td rowspan="1" colspan="1" style="text-align:center">3/4</td><td rowspan="1" colspan="1" style="text-align:center">Ac, 2 <break/> P1, 2</td></tr><tr><td rowspan="1" colspan="1" style="text-align:center"/><td rowspan="1" colspan="1" style="text-align:center">II–III</td><td rowspan="1" colspan="1" style="text-align:center">6/16</td><td rowspan="1" colspan="1" style="text-align:center">A1, 2, 5 <break/> P1, 1a, 2, 2a, 3, 4, 4a, 5</td><td rowspan="1" colspan="1" style="text-align:center">3/5</td><td rowspan="1" colspan="1" style="text-align:center">Ac, 2 <break/> Pc, 1a, 2</td></tr><tr><td rowspan="1" colspan="1" style="text-align:center"/><td rowspan="1" colspan="1" style="text-align:center">IV–V</td><td rowspan="1" colspan="1" style="text-align:center">6/16</td><td rowspan="1" colspan="1" style="text-align:center">A1, 2, 5 <break/> P1, 1a, 2, 2a, 3, 4, 4a, 5</td><td rowspan="1" colspan="1" style="text-align:center">3/8</td><td rowspan="1" colspan="1" style="text-align:center">Ac, 2 <break/> P1, 1a, 2, 3</td></tr><tr><td rowspan="1" colspan="1" style="text-align:center"/><td rowspan="1" colspan="1" style="text-align:center">VI</td><td rowspan="1" colspan="1" style="text-align:center">8/16</td><td rowspan="1" colspan="1" style="text-align:center">A1, 2, 4, 5 <break/> P1, 1a, 2, 2a, 3, 4, 4a, 5</td><td rowspan="1" colspan="1" style="text-align:center">3/8</td><td rowspan="1" colspan="1" style="text-align:center">Ac, 2 <break/> P1, 1a, 2, 3</td></tr><tr><td rowspan="1" colspan="1" style="text-align:center"/><td rowspan="1" colspan="1" style="text-align:center">VII</td><td rowspan="1" colspan="1" style="text-align:center">8/18</td><td rowspan="1" colspan="1" style="text-align:center">A1, 2, 4, 5 <break/> P1, 1a, 2, 2a, 3, 3a, 4, 4a, 5</td><td rowspan="1" colspan="1" style="text-align:center">3/8</td><td rowspan="1" colspan="1" style="text-align:center">Ac, 2 <break/> P1, 1a, 2, 3</td></tr><tr><td rowspan="1" colspan="1" style="text-align:center"/><td rowspan="1" colspan="1" style="text-align:center">VIII</td><td rowspan="1" colspan="1" style="text-align:center">6/16</td><td rowspan="1" colspan="1" style="text-align:center">A2, 4, 5 <break/> M1, 2, 3, 4, P2, 3, 4, 5</td><td rowspan="1" colspan="1" style="text-align:center">4</td><td rowspan="1" colspan="1" style="text-align:center">A1, 2 <break/></td></tr><tr><td rowspan="1" colspan="1" style="text-align:center"/><td rowspan="1" colspan="1" style="text-align:center">IX</td><td rowspan="1" colspan="1" style="text-align:center">14</td><td rowspan="1" colspan="1" style="text-align:center">1, 1a, 2, 2a, 3, 3a, 4</td><td rowspan="1" colspan="1" style="text-align:center">4</td><td rowspan="1" colspan="1" style="text-align:center">1, 2</td></tr><tr><td rowspan="1" colspan="1" style="text-align:center"/><td rowspan="1" colspan="1" style="text-align:center">X</td><td rowspan="1" colspan="1" style="text-align:center">12</td><td rowspan="1" colspan="1" style="text-align:center">1, 1a, 2, 2a, 3, 4</td><td rowspan="1" colspan="1" style="text-align:center">4</td><td rowspan="1" colspan="1" style="text-align:center">1, 2</td></tr><tr><td rowspan="1" colspan="1" style="text-align:center"/><td rowspan="1" colspan="1" style="text-align:center">XI</td><td rowspan="1" colspan="1" style="text-align:center">6</td><td rowspan="1" colspan="1" style="text-align:center">1, 3, 4</td><td rowspan="1" colspan="1" style="text-align:center">6</td><td rowspan="1" colspan="1" style="text-align:center">1, 1a, 2</td></tr><tr><td rowspan="1" colspan="1" style="text-align:center"/><td rowspan="1" colspan="1" style="text-align:center">XII</td><td rowspan="1" colspan="1" style="text-align:center">9</td><td rowspan="1" colspan="1" style="text-align:center"/><td rowspan="1" colspan="1" style="text-align:center">6</td><td rowspan="1" colspan="1" style="text-align:center"/></tr></tbody></table></table-wrap><p><bold>Abdomen.</bold> Abdominal chaetotaxy given in <xref ref-type="table" rid="T1">Table 1</xref>. Tergite I with three pairs of anterior setae (<italic>A1</italic>, <italic>A2</italic>, A5) and six pairs of posterior setae (<xref ref-type="fig" rid="F2">Fig. 2K</xref>). Tergites II–VI with eight pairs of posterior setae. Tergite VI and VII with four pairs of anterior setae (<italic>A1</italic>, <italic>A2</italic>, <italic>A4</italic>, <italic>A5</italic>). Tergites VII with nine pairs of posterior setae, <italic>P3a</italic> present. All accessory setae on tergites I–VII sensilliform, 5–6 µm on tergites I–VI and 7 µm on VII. Tergite VIII with paired setae <italic>M1</italic> (<xref ref-type="fig" rid="F3">Fig. 3G</xref>). Sternite IV–VII each with eight posterior setae, <italic>Pc</italic> absent (<xref ref-type="fig" rid="F3">Fig. 3H, I, J</xref>). Sternite VIII with 4 setae.</p><p>Tergites I and VIII with pores <italic>psm</italic> only (<xref ref-type="fig" rid="F2">Figs 2K</xref>, <xref ref-type="fig" rid="F3">3G</xref>), II–V with pores <italic>psm</italic> and <italic>al</italic> (<xref ref-type="fig" rid="F3">Fig. 3E</xref>), VI–VII with pores <italic>psm</italic>, <italic>al</italic> and <italic>psl</italic> (<xref ref-type="fig" rid="F3">Fig. 3F</xref>), IX–XI without pores, XII with single medial pore. Sternites I–III without pores, IV with 1+1 anteromembranal pores, V and VI each with 1+1 posterior pores anterior to seta <italic>P1</italic> and 1+1 anteromembranal pores (<xref ref-type="fig" rid="F3">Fig. 3H, I</xref>), VII with single posterior pore asymmetrical located left or right and 1+1 anteromembranal pores (<xref ref-type="fig" rid="F3">Fig. 3J</xref>), VIII–XI without pores, XII with 1+1 pores <italic>al</italic>.</p><p>Abdominal appendages I, II, III with 2, 1, 1 segments and 4, 2, 2 setae respectively. On appendages II and III, subapical seta 15–17 µm, apical seta 11–12 µm in length. Striate band on abdominal segment VIII reduced, anterior margin regular wave shaped (<xref ref-type="fig" rid="F3">Fig. 3G</xref>). Comb on abdomen VIII rectangular, with 12–13 teeth (<xref ref-type="fig" rid="F2">Fig. 2J</xref>). Female squama genitalis with very short basal apodeme, extremely long and pointed acrostyli (<xref ref-type="fig" rid="F2">Fig. 2F</xref>). Male unknown.</p></tp:treatment-sec><tp:treatment-sec sec-type="Etymology"><title>Etymology.</title><p>The species is named after Krabbe Peninsula where the type specimens were collected.</p><!--PageBreak--></tp:treatment-sec><tp:treatment-sec sec-type="Distribution"><title>Distribution.</title><p>Known only from type locality.</p></tp:treatment-sec><tp:treatment-sec sec-type="Diagnosis"><title>Diagnosis.</title><p><italic><tp:taxon-name>Baculentulus krabbensis</tp:taxon-name></italic> sp. n. is characterized by extremely long sensilum <italic>b</italic> on foretarsus, sensillum <italic>a</italic>’ located distal to <italic>t1</italic>, sensillum <italic>b</italic>’ absent, eight <italic>A</italic>-setae on tergite VI and VII, presence of <italic>P3a</italic> on tergite VII, and special female genitalia with short basal apodeme.</p><!--PageBreak--></tp:treatment-sec><tp:treatment-sec sec-type="Remarks"><title>Remarks.</title><p>We placed the present new species in the genus <italic><tp:taxon-name>Baculentulus</tp:taxon-name></italic> because the baculiform sensillum <italic>t1</italic> on foretarsus, reduced labial palpus with three setae and one sensillum, smooth calyx of maxillary gland, reduced striate band, two pairs of anterior setae on mesonotum and metanotum, abdominal appendages II and III each with two setae of different length, and only 4 setae on sternite VIII. It is similar to <italic><tp:taxon-name>Baculentulus samchonri</tp:taxon-name></italic> (Imadaté &amp; Szeptycki, 1976) from North Korea in having eight <italic>A</italic>-setae on both tergites VI and VII, absence of sensillum <italic>b</italic>’ and extremely long sensillum <italic>b</italic> on foretarsus. They can be distinguished by the posterior setae on tergite VII (9 pairs of <italic>P</italic>-setae with <italic>P3a</italic> present in <italic><tp:taxon-name>Baculentulus krabbensis</tp:taxon-name></italic> sp. n. vs. 8 pairs of <italic>P</italic>-setae with <italic>P3a</italic> absent in <italic><tp:taxon-name>Baculentulus samchonri</tp:taxon-name></italic>), the anterior setae on tergite I (6 A-setae in <italic><tp:taxon-name>Baculentulus krabbensis</tp:taxon-name></italic> sp. n. vs. 4 in <italic><tp:taxon-name>Baculentulus samchonri</tp:taxon-name></italic>), the length of sensillum <italic>f</italic> (extremely long and surpassing the base of claw in <italic><tp:taxon-name>Baculentulus krabbensis</tp:taxon-name></italic> sp. n. vs. short and not reaching base of claw in <italic><tp:taxon-name>Baculentulus samchonri</tp:taxon-name></italic>), and the shape of female squama genitalis (basal apodeme very short in <italic><tp:taxon-name>Baculentulus krabbensis</tp:taxon-name></italic> sp. n. vs. basal apodeme in moderate length in <italic><tp:taxon-name>Baculentulus samchonri</tp:taxon-name></italic>).</p></tp:treatment-sec></tp:taxon-treatment>
