# Supplementary material for: Systematic and biogeographical study of Protura (Hexapoda) in Russian Far East: new data on high endemism of the group
Source: Zookeys. 2014 Jul 8;(424):19–57. doi: 10.3897/zookeys.424.7388 (PMC4106100; doi:10.3897/zookeys.424.7388)
Supplement: XML Treatment for Fjellbergella lazovskiensis [file zookeys.424.7388-treatment2.xml]

<!DOCTYPE tp:taxon-treatment
  PUBLIC "-//TaxonX//DTD Taxonomic Treatment Publishing DTD v0 20100105//EN" "tax-treatment-NSO.dtd">
<tp:taxon-treatment xmlns:tp="http://www.plazi.org/taxpub"><tp:treatment-meta><kwd-group><label>Taxon classification</label><kwd><named-content content-type="kingdom">Animalia</named-content></kwd><kwd><named-content content-type="order">Protura</named-content></kwd><kwd><named-content content-type="family">Acerentomidae</named-content></kwd></kwd-group><mixed-citation publication-type="journal"><person-group><name><surname>Bu</surname><given-names>Yun</given-names></name><name><surname>Potapov</surname><given-names>Mikhail B.</given-names></name><name><surname>Yin</surname><given-names>Wen Ying</given-names></name></person-group><article-title>Systematic and biogeographical study of Protura (Hexapoda) in Russian Far East: new data on high endemism of the group</article-title><source>Zookeys</source><day>8</day><month>7</month><year>2014</year><volume>2014</volume><issue>424</issue><fpage>19</fpage><lpage>57</lpage><pub-id pub-id-type="doi">10.3897/zookeys.424.7388</pub-id></mixed-citation></tp:treatment-meta><tp:nomenclature><tp:taxon-name>
                                <tp:taxon-name-part taxon-name-part-type="genus">Fjellbergella</tp:taxon-name-part>
                                <tp:taxon-name-part taxon-name-part-type="species">lazovskiensis</tp:taxon-name-part>
                                <object-id xmlns:xlink="http://www.w3.org/1999/xlink" content-type="zoobank" xlink:type="simple">http://zoobank.org/152D05AF-CE80-4BDA-B821-833163392DC1</object-id>
                            </tp:taxon-name><tp:taxon-status xmlns:xlink="http://www.w3.org/1999/xlink" xlink:type="simple">sp. n.</tp:taxon-status><xref ref-type="fig" rid="F4">Figs 4</xref><xref ref-type="fig" rid="F5">, 5</xref><xref ref-type="table" rid="T2">; Table 2</xref></tp:nomenclature><tp:treatment-sec sec-type="Material examined"><title>Material examined.</title><p>Holotype, female (No. FE-2011051-2) (SEM), Russia, Far East, Primorsky Krai, Lazovsky area, nearby Preobrazheniye, from the mixed samples of humus (full of white mycelium) and a little soil under a broad-leaved forest close to <!--PageBreak-->the seashore, <named-content xmlns:xlink="http://www.w3.org/1999/xlink" content-type="dwc:verbatimCoordinates" xlink:type="simple">42°54.16'N, 133°53.33'E</named-content>, 22-IX-2011. coll. Y. Bu, C. W. Huang, M. Potapov &amp; V. Alpatov. Paratypes, 5 females (Nos. FE-2011046-2, FE-2011052-4, FE-2011052-5, FE-2011052-6, FE-2011073-1) (SEM), 5 males (Nos. FE-2011071-1, FE-2011072-1, FE-2011074-1, FE-2011075-1, FE-211075-3) (SEM; MSPU), same data as holotype. Other materials, 3 male preimagos (Nos. FE-2011048-2, FE-2011048-3, FE-2011049-3) (SEM), same date as holotype.</p></tp:treatment-sec><tp:treatment-sec sec-type="Description"><title>Description.</title><p>Adult body length 1100–1300 µm (n=10), pale yellow in color (<xref ref-type="fig" rid="F5">Fig. 5A</xref>).</p><p><bold>Head</bold> (<xref ref-type="fig" rid="F4">Fig. 4A</xref>). Ovate, length 120–125 µm, width 85 µm. Setae <italic>d6</italic> present, <italic>sd4</italic> and <italic>sd5</italic> short sensilliform. Setae <italic>d6</italic> and <italic>d7</italic> subequal in length. Seta <italic>sd7</italic> 18 µm in length. Clypeal pore <italic>cp</italic> and frontal pore <italic>fp</italic> present. Pseudoculus round, length 9–10 µm, with short posterior extension, some irregular lines visible under light microscope, PR=12–13 (<xref ref-type="fig" rid="F4">Fig. 4B</xref>). Calyx of maxillary gland smooth, with one helmet-like dorsal appendix, blind end split into two leaves, and posterior filament 15 µm, CF=8 (<xref ref-type="fig" rid="F4">Fig. 4C</xref>). Maxillary palpus with two tapering sensilla, dorsal one (8–10 µm) slightly longer than lateral one (7–9 µm) (<xref ref-type="fig" rid="F4">Fig. 4D</xref>). Labial palpus reduced, with two-branched terminal tuft of setae, with one leaf-shape basal sensillum (<xref ref-type="fig" rid="F4">Figs 4E</xref>, <xref ref-type="fig" rid="F5">5B</xref>).</p><fig id="F4" position="float" orientation="portrait"><label>Figure 4.</label><caption><p><italic><tp:taxon-name>Fjellbergella lazovskiensis</tp:taxon-name></italic> sp. n. holotype. <bold>A</bold> Head, dorsal view <bold>B</bold> pseudoculus <bold>C</bold> canal of maxillary gland <bold>D</bold> maxillary palpus <bold>E</bold> labial palpus <bold>F</bold> female squama genitalis <bold>G</bold> male squama genitalis <bold>H</bold> foretarsus, exterior view <bold>I</bold> foretarsus, interior view <bold>J</bold> nota, right side <bold>K</bold> part of striate band <bold>L</bold> comb. Arrows indicate pores. Scale bar: 20 μm.</p></caption><graphic xmlns:xlink="http://www.w3.org/1999/xlink" xlink:href="zookeys-424-019-g004.jpg" position="float" orientation="portrait" xlink:type="simple"/></fig><fig id="F5" position="float" orientation="portrait"><label>Figure 5.</label><caption><p><italic><tp:taxon-name>Fjellbergella lazovskiensis</tp:taxon-name></italic> sp. n. holotype. <bold>A</bold> Habitus <bold>B</bold> ventral side of head <bold>C</bold> prosternum <bold>D</bold> mesosternum <bold>E</bold> metasternum <bold>F</bold> tergites VIII–XII <bold>G</bold> sternites VIII–XII <bold>H–J</bold> sternites I–III <bold>K</bold> sternite IV <bold>L</bold> sternite VI <bold>M</bold> sternite VII <bold>N–P</bold> laterotergites of abdominal segments IV, V and VI. Arrows indicate pores. Scale bar: 100 μm in <bold>A</bold>, others, 20 μm.</p></caption><graphic xmlns:xlink="http://www.w3.org/1999/xlink" xlink:href="zookeys-424-019-g005.jpg" position="float" orientation="portrait" xlink:type="simple"/></fig><p><bold>Foretarsus</bold> (<xref ref-type="fig" rid="F4">Fig. 4H, I</xref>). Length 90–95 µm, claw length 20–21 µm, without inner flap, TR=4.3–4.7; empodium length 4 µm, EU=0.2. Dorsal sensilla <italic>t-1</italic> claviform, <italic>t-2</italic> slender and long (25–26 µm), BS=0.38–0.42, <italic>t-3</italic> short and lanceolate. All other exterior sensilla slender, with except <italic>a</italic> slightly broad, surpassing base of <italic>c</italic>, <italic>b</italic> shorter than <italic>c</italic> and located in subequal level, <italic>d</italic> lower than <italic>c</italic>, <italic>e</italic> slender, <italic>f</italic> long, <italic>g</italic> short. Interior sensilla <italic>a</italic>’ short and broad, <italic>b</italic>’ slender and surpassing base of <italic>δ5</italic>, <italic>c</italic>’ reaching base of claw. Relative length of sensilla: <italic>t3</italic> &lt; <italic>t1</italic>&lt; <italic>a</italic>’ &lt; <italic>b</italic> &lt; (<italic>a</italic> = <italic>g</italic> = <italic>d</italic> = <italic>b</italic>’ = <italic>c</italic>’) &lt; (<italic>c</italic> = <italic>e</italic> = <italic>f</italic> = <italic>t2</italic>). Setae <italic>β1</italic> and <italic>δ4</italic> sensillum, 7 µm and 5 µm respectively. Pores close to base of sensilla <italic>a</italic> and <italic>t3</italic> present. Length of middle tarsus 40–45 µm, claw length 18–20 µm. Length of hind tarsus 45–50 µm, claw length 20–23 µm.</p><p><bold>Thorax.</bold> Thoracic chaetotaxy given in <xref ref-type="table" rid="T2">Table 2</xref>. Setae <italic>1</italic> and <italic>2</italic> on pronotum 20 µm and 15 µm length respectively, mesonotum and metanotum with eight pairs of <italic>P</italic>-setae, accessory setae short sensilliform, 2.5 µm; setae <italic>P1</italic>, <italic>P1a</italic> and <italic>P2</italic> on mesonotum 18–20 µm, 2.5 µm and 22–25 µm respectively (<xref ref-type="fig" rid="F4">Fig. 4J</xref>). Prosternum with two pairs of anterior seta, and setae <italic>A2</italic> and <italic>M2</italic> sensilliform (<xref ref-type="fig" rid="F5">Fig. 5C</xref>). Mesosternum and metasternum each with 7 <italic>A</italic>-setae, and setae <italic>A2</italic> and <italic>A4</italic> sensilliform (<xref ref-type="fig" rid="F5">Fig. 5D, E</xref>). Pronotum and prosternum without pores (<xref ref-type="fig" rid="F4">Figs 4J</xref>, <xref ref-type="fig" rid="F5">5C</xref>). Mesonotum with pores <italic>sl</italic> and <italic>al</italic>, metanotum with pores <italic>sl</italic> only (<xref ref-type="fig" rid="F4">Fig. 4J</xref>). Mesosternum and metasternum each with single median pore, situated anterioral to level of setae <italic>M</italic> (<xref ref-type="fig" rid="F5">Fig. 5D, E</xref>).</p><table-wrap id="T2" position="float" orientation="portrait"><label>Table 2.</label><caption><p>Adult chaetotaxy of <italic><tp:taxon-name>Fjellbergella lazovskiensis</tp:taxon-name></italic> sp. n.</p></caption><table><tbody><tr><th rowspan="2" colspan="2" style="text-align:center">Segment</th><th rowspan="1" colspan="2" style="text-align:center">Dorsal</th><th rowspan="1" colspan="2" style="text-align:center">Ventral</th></tr><tr><th rowspan="1" colspan="1" style="text-align:center">Formula</th><th rowspan="1" colspan="1" style="text-align:center">Setae</th><th rowspan="1" colspan="1" style="text-align:center">Formula</th><th rowspan="1" colspan="1" style="text-align:center">Setae</th></tr><tr><td rowspan="1" colspan="1" style="text-align:center">Th.</td><td rowspan="1" colspan="1" style="text-align:center">I</td><td rowspan="1" colspan="1" style="text-align:center">4</td><td rowspan="1" colspan="1" style="text-align:center">1, 2</td><td rowspan="1" colspan="1" style="text-align:center">(4+4)/6</td><td rowspan="1" colspan="1" style="text-align:center">A1, 2, M1, 2 <break/> P1, 2, 3</td></tr><tr><td rowspan="1" colspan="1" style="text-align:center"/><td rowspan="1" colspan="1" style="text-align:center">II–III</td><td rowspan="1" colspan="1" style="text-align:center">6/16</td><td rowspan="1" colspan="1" style="text-align:center">A2, 4, M <break/> P1, 1a, 2, 2a, 3, 4, 5, 5a</td><td rowspan="1" colspan="1" style="text-align:center">(7+2)/4</td><td rowspan="1" colspan="1" style="text-align:center">Ac, 2, 3, 4, M <break/> Pc, 1, 2</td></tr><tr><td rowspan="1" colspan="1" style="text-align:center">Abd.</td><td rowspan="1" colspan="1" style="text-align:center">I</td><td rowspan="1" colspan="1" style="text-align:center">6/12</td><td rowspan="1" colspan="1" style="text-align:center">A1, 2, 5 <break/> P1, 1a, 2, 2a, 3, 4</td><td rowspan="1" colspan="1" style="text-align:center">3/4</td><td rowspan="1" colspan="1" style="text-align:center">Ac, 2 <break/> P1, 2</td></tr><tr><td rowspan="1" colspan="1" style="text-align:center"/><td rowspan="1" colspan="1" style="text-align:center">II–III</td><td rowspan="1" colspan="1" style="text-align:center">6/16</td><td rowspan="1" colspan="1" style="text-align:center">A1, 2, 5 <break/> P1, 1a, 2, 2a, 3, 4, 4a, 5</td><td rowspan="1" colspan="1" style="text-align:center">3/5</td><td rowspan="1" colspan="1" style="text-align:center">Ac, 2 <break/> Pc, 1a, 2</td></tr><tr><td rowspan="1" colspan="1" style="text-align:center"/><td rowspan="1" colspan="1" style="text-align:center">IV–V</td><td rowspan="1" colspan="1" style="text-align:center">6/16</td><td rowspan="1" colspan="1" style="text-align:center">A1, 2, 5 <break/> P1, 1a, 2, 2a, 3, 4, 4a, 5</td><td rowspan="1" colspan="1" style="text-align:center">3/8</td><td rowspan="1" colspan="1" style="text-align:center">Ac, 2 <break/> P1, 1a, 2, 3</td></tr><tr><td rowspan="1" colspan="1" style="text-align:center"/><td rowspan="1" colspan="1" style="text-align:center">VI</td><td rowspan="1" colspan="1" style="text-align:center">8/16</td><td rowspan="1" colspan="1" style="text-align:center">A1, 2, 4, 5 <break/> P1, 1a, 2, 2a, 3, 4, 4a, 5</td><td rowspan="1" colspan="1" style="text-align:center">3/8</td><td rowspan="1" colspan="1" style="text-align:center">Ac, 2 <break/> P1, 1a, 2, 3</td></tr><tr><td rowspan="1" colspan="1" style="text-align:center"/><td rowspan="1" colspan="1" style="text-align:center">VII</td><td rowspan="1" colspan="1" style="text-align:center">8/18</td><td rowspan="1" colspan="1" style="text-align:center">A1, 2, 4, 5 <break/> P1, 1a, 2, 2a, 3, 3a, 4, 4a, 5</td><td rowspan="1" colspan="1" style="text-align:center">3/8</td><td rowspan="1" colspan="1" style="text-align:center">Ac, 2 <break/> P1, 1a, 2, 3</td></tr><tr><td rowspan="1" colspan="1" style="text-align:center"/><td rowspan="1" colspan="1" style="text-align:center">VIII</td><td rowspan="1" colspan="1" style="text-align:center">6/16</td><td rowspan="1" colspan="1" style="text-align:center">A2, 4, 5 <break/> M1, 2, 3, 4, P2, 3, 4, 5</td><td rowspan="1" colspan="1" style="text-align:center">4/2</td><td rowspan="1" colspan="1" style="text-align:center">A1, 2 <break/> P1</td></tr><tr><td rowspan="1" colspan="1" style="text-align:center"/><td rowspan="1" colspan="1" style="text-align:center">IX</td><td rowspan="1" colspan="1" style="text-align:center">14</td><td rowspan="1" colspan="1" style="text-align:center">1, 1a, 2, 2a, 3, 3a, 4</td><td rowspan="1" colspan="1" style="text-align:center">4</td><td rowspan="1" colspan="1" style="text-align:center">1, 2</td></tr><tr><td rowspan="1" colspan="1" style="text-align:center"/><td rowspan="1" colspan="1" style="text-align:center">X</td><td rowspan="1" colspan="1" style="text-align:center">12</td><td rowspan="1" colspan="1" style="text-align:center">1, 1a, 2, 2a, 3, 4</td><td rowspan="1" colspan="1" style="text-align:center">4</td><td rowspan="1" colspan="1" style="text-align:center">1, 2</td></tr><tr><td rowspan="1" colspan="1" style="text-align:center"/><td rowspan="1" colspan="1" style="text-align:center">XI</td><td rowspan="1" colspan="1" style="text-align:center">6</td><td rowspan="1" colspan="1" style="text-align:center">1, 3, 4</td><td rowspan="1" colspan="1" style="text-align:center">6</td><td rowspan="1" colspan="1" style="text-align:center">1, 1a, 2</td></tr><tr><td rowspan="1" colspan="1" style="text-align:center"/><td rowspan="1" colspan="1" style="text-align:center">XII</td><td rowspan="1" colspan="1" style="text-align:center">9</td><td rowspan="1" colspan="1" style="text-align:center"/><td rowspan="1" colspan="1" style="text-align:center">6</td><td rowspan="1" colspan="1" style="text-align:center"/></tr></tbody></table></table-wrap><p><bold>Abdomen.</bold> Abdominal chaetotaxy given in <xref ref-type="table" rid="T2">Table 2</xref>. Tergite I with three pairs of anterior setae (<italic>A1</italic>, <italic>A2</italic>, A5) and six pairs of posterior setae. Tergites II–VI with eight pairs of posterior setae. Tergite VI and VII with four pairs of anterior setae (<italic>A1</italic>, <italic>A2</italic>, <italic>A4</italic>, <italic>A5</italic>). Tergite VII with nine pairs of posterior setae, <italic>P3a</italic> present. All accessory setae on tergites I–VII short sensilliform, 3 µm on tergites I–VI and 6 µm on VII. Tergite VIII with paired setae <italic>M1</italic> (<xref ref-type="fig" rid="F5">Fig. 5F</xref>). Sternites IV–VII each with eight posterior setae, <italic>Pc</italic> absent (<xref ref-type="fig" rid="F5">Fig. 5K, L, M</xref>). Sternite VIII with two rows of setae (4/2) (<xref ref-type="fig" rid="F5">Fig. 5G</xref>).</p><!--PageBreak--><!--PageBreak--><!--PageBreak--><p>Tergites I and VIII with pores <italic>psm</italic> only, II–VII with pores <italic>psm</italic> and <italic>al</italic>, IX–XI without pores, XII with single medial pore (<xref ref-type="fig" rid="F5">Fig. 5F</xref>). Sternites I–III without pores (<xref ref-type="fig" rid="F5">Fig. 5H–J</xref>), IV with 1+1 anteromembranal pores (<xref ref-type="fig" rid="F5">Fig. 5K, N</xref>), V and VI each with 1+1 posterior pores close to seta <italic>P1</italic> and 2+2 anteromembranal pores (<xref ref-type="fig" rid="F5">Fig. 5L, O, P</xref>), VII with single posterior pore asymmetrical located left or right (<xref ref-type="fig" rid="F5">Fig. 5M</xref>), VIII–XI without pores, XII with 1+1 pores <italic>al</italic>.</p><p>Abdominal appendages I, II, III with 2, 1, 1 segments and 4, 3, 3 setae respectively. On appendages II and III, subapical seta 19–21 µm, two apical setae 11–12 µm, and 5–7 µm in length (<xref ref-type="fig" rid="F5">Fig. 5I–J</xref>). Striate band on abdominal segment VIII reduced, anterior margin with sparse irregular teeth (<xref ref-type="fig" rid="F4">Figs 4K</xref>, <xref ref-type="fig" rid="F5">5F, G</xref>). Comb on abdomen VIII rectangular, with 12 teeth (<xref ref-type="fig" rid="F4">Fig. 4L</xref>). Female squama genitalis with short subuliform acrostyli (<xref ref-type="fig" rid="F4">Fig. 4F</xref>). Male squama genitalis with 5+5 setae on dorsal side and 3+3 setae on ventral side (<xref ref-type="fig" rid="F4">Fig. 4G</xref>).</p><p><bold>Chaetal variability.</bold> Chaetal variations were observed in 4 specimens: on tergite VI, asymmetrical absence of <italic>A4</italic> of right side (No. FE-2011071-1); on tergite VII, asymmetrical absence of <italic>P1</italic> of right side (No. FE-2011052-4); on sternite VII, absence of <italic>Ac</italic> (No. FE-2011075-1), and asymmetrical absence of <italic>A2</italic> of left side (No. FE-2011052-6).</p></tp:treatment-sec><tp:treatment-sec sec-type="Etymology"><title>Etymology.</title><p>The species is named after Lazovsky Nature Reserve where the type specimens were collected.</p><!--PageBreak--></tp:treatment-sec><tp:treatment-sec sec-type="Distribution"><title>Distribution.</title><p>Known only from type locality.</p></tp:treatment-sec><tp:treatment-sec sec-type="Diagnosis"><title>Diagnosis.</title><p><italic><tp:taxon-name>Fjellbergella lazovskiensis</tp:taxon-name></italic> sp. n. is characterized by three pairs of anterior setae on tergites II-V which is different to any other members of the genus, four pair of anterior setae, nine pairs of posterior setae on tergite VII, foretarsal sensilla <italic>b</italic>, <italic>c</italic> and <italic>d</italic> located in subequal level, <italic>b</italic> shorter than <italic>c</italic>, and tergite IX and X with 14, 12 setae respectively.</p></tp:treatment-sec><tp:treatment-sec sec-type="Remarks"><title>Remarks.</title><p>The present species is located in the genus <italic><tp:taxon-name>Fjellbergella</tp:taxon-name></italic> because three setae on abdominal legs, labial palpus with two-branched terminal tuft of setae, claviform sensillum <italic>t1</italic> on foretarsus, reduced striate band, two pairs of anterior setae on mesonotum and metanotum, and 4/2 setae on sternite VIII. <italic><tp:taxon-name>Fjellbergella lazovskiensis</tp:taxon-name></italic> sp. n. is similar to <italic><tp:taxon-name>Fjellbergella tuxeni</tp:taxon-name></italic> Nosek, 1980 from Alaska in having 8 <italic>A</italic>-setae on tergite VII and presence of <italic>P1a</italic> on tergite I–VII. They can be distinguished by the chaetotaxy of tergite IX and X (14 and 12 setae in <italic><tp:taxon-name>Fjellbergella lazovskiensis</tp:taxon-name></italic> sp. n. respectively vs. 12 and 8 setae in <italic><tp:taxon-name>Fjellbergella tuxeni</tp:taxon-name></italic>), length and location of foretarsal sensilla <italic>b</italic> and <italic>c</italic> (<italic>b</italic> shorter than <italic>c</italic> and they located at the same level in <italic><tp:taxon-name>Fjellbergella lazovskiensis</tp:taxon-name></italic> sp. n. vs. <italic>b</italic> and <italic>c</italic> subequal in length and <italic>c</italic> located lower than <italic>b</italic> distinctly in <italic><tp:taxon-name>Fjellbergella tuxeni</tp:taxon-name></italic>), shape and length of sensillum <italic>a</italic>’ (broad and reaching base of sensillum <italic>b</italic>’ in <italic><tp:taxon-name>Fjellbergella lazovskiensis</tp:taxon-name></italic> sp. n. vs. slender and far surpassing base of sensillum <italic>b</italic>’ in <italic><tp:taxon-name>Fjellbergella tuxeni</tp:taxon-name></italic>), and shape of claw of foreleg (absence of inner flap in <italic><tp:taxon-name>Fjellbergella lazovskiensis</tp:taxon-name></italic> sp. n. vs. presence in <italic><tp:taxon-name>Fjellbergella tuxeni</tp:taxon-name></italic>). In addition, the new species has only 6 anterior setae on tergites II-V contrary to two other members of this genus, which have 8 anterior setae.</p></tp:treatment-sec></tp:taxon-treatment>
