# Supplementary material for: Systematic and biogeographical study of Protura (Hexapoda) in Russian Far East: new data on high endemism of the group
Source: Zookeys. 2014 Jul 8;(424):19–57. doi: 10.3897/zookeys.424.7388 (PMC4106100; doi:10.3897/zookeys.424.7388)
Supplement: XML Treatment for Yichunentulus alpatovi [file zookeys.424.7388-treatment3.xml]

<!DOCTYPE tp:taxon-treatment
  PUBLIC "-//TaxonX//DTD Taxonomic Treatment Publishing DTD v0 20100105//EN" "tax-treatment-NSO.dtd">
<tp:taxon-treatment xmlns:tp="http://www.plazi.org/taxpub"><tp:treatment-meta><kwd-group><label>Taxon classification</label><kwd><named-content content-type="kingdom">Animalia</named-content></kwd><kwd><named-content content-type="order">Protura</named-content></kwd><kwd><named-content content-type="family">Acerentomidae</named-content></kwd></kwd-group><mixed-citation publication-type="journal"><person-group><name><surname>Bu</surname><given-names>Yun</given-names></name><name><surname>Potapov</surname><given-names>Mikhail B.</given-names></name><name><surname>Yin</surname><given-names>Wen Ying</given-names></name></person-group><article-title>Systematic and biogeographical study of Protura (Hexapoda) in Russian Far East: new data on high endemism of the group</article-title><source>Zookeys</source><day>8</day><month>7</month><year>2014</year><volume>2014</volume><issue>424</issue><fpage>19</fpage><lpage>57</lpage><pub-id pub-id-type="doi">10.3897/zookeys.424.7388</pub-id></mixed-citation></tp:treatment-meta><tp:nomenclature><tp:taxon-name>
                                <tp:taxon-name-part taxon-name-part-type="genus">Yichunentulus</tp:taxon-name-part>
                                <tp:taxon-name-part taxon-name-part-type="species">alpatovi</tp:taxon-name-part>
                                <object-id xmlns:xlink="http://www.w3.org/1999/xlink" content-type="zoobank" xlink:type="simple">http://zoobank.org/513B6344-D78B-4777-90A9-AEB3BAEAB83E</object-id>
                            </tp:taxon-name><tp:taxon-status xmlns:xlink="http://www.w3.org/1999/xlink" xlink:type="simple">sp. n.</tp:taxon-status><xref ref-type="fig" rid="F6">Fig. 6</xref><xref ref-type="table" rid="T3">; Table 3</xref></tp:nomenclature><tp:treatment-sec sec-type="Material examined"><title>Material examined.</title><p>Holotype, female (No. FE-2011035-1) (SEM), Russia, Far East, Primorsky Krai, Lazovsky area, nearby Preobrazheniye, from the mixed samples of soil and humus from mountains, <named-content xmlns:xlink="http://www.w3.org/1999/xlink" content-type="dwc:verbatimCoordinates" xlink:type="simple">42°54. 48'N, 133°53. 96'E</named-content>, 21-IX-2011, coll. Y. Bu, C. W. Huang, M. Potapov &amp; V. Alpatov. Paratypes, 1 female (No. FE-2011035-6), 3 males (Nos. FE-2011035-4, FE-2011037-1, FE-2011045-3) (SEM; MSPU), 2 male preimagos (Nos. FE-2011038-1, FE-2011038-2) (SEM), same data as holotype.</p></tp:treatment-sec><tp:treatment-sec sec-type="Description"><title>Description.</title><p>Adult body length 1200–1350 µm (n=5).</p><p><bold>Head</bold> (<xref ref-type="fig" rid="F6">Fig. 6A</xref>). Ovate, length 120–130 µm, width 70–80 µm. Setae <italic>d6</italic> present, <italic>sd4</italic> and <italic>sd5</italic> short sensilliform. Setae <italic>d6</italic> 11 µm, <italic>d7</italic> 10 µm and <italic>sd7</italic> 18 µm in length. Clypeal pore <italic>cp</italic> and frontal pore <italic>fp</italic> present. Pseudoculus round, length 7–8 µm, with short posterior extension, PR=16 (<xref ref-type="fig" rid="F6">Fig. 6B</xref>). Calyx of maxillary gland smooth, without any appendix, blind end split into two leaves, posterior filament 16–17 µm, CF=7–8 (<xref ref-type="fig" rid="F6">Fig. 6C</xref>). Maxillary palpus with two tapering sensilla, dorsal snsillum is evidently longer than lateral one (<xref ref-type="fig" rid="F6">Fig. 6D</xref>). Labial palpus completed, with one-branched terminal tuft of setae, with three setae and one lanceolate basal sensillum (<xref ref-type="fig" rid="F6">Fig. 6E</xref>).</p><fig id="F6" position="float" orientation="portrait"><label>Figure 6.</label><caption><p><italic><tp:taxon-name>Yichunentulus alpatovi</tp:taxon-name></italic> sp. n. holotype. <bold>A</bold> Head, dorsal view <bold>B</bold> pseudoculus <bold>C</bold> canal of maxillary gland <bold>D</bold> maxillary palpus <bold>E</bold> labial palpus <bold>F</bold> female squama genitalis <bold>G</bold> foretarsus, exterior view <bold>H</bold> foretarsus, interior view <bold>I</bold> comb <bold>J</bold> male squama genitalis. Arrows indicate pores. Scale bar: 20 μm.</p></caption><graphic xmlns:xlink="http://www.w3.org/1999/xlink" xlink:href="zookeys-424-019-g006.jpg" position="float" orientation="portrait" xlink:type="simple"/></fig><!--PageBreak--><!--PageBreak--><p><bold>Foretarsus</bold> (<xref ref-type="fig" rid="F6">Fig. 6G, H</xref>). Length 86–93 µm, claw length 20–23 µm, without inner flap, TR=4; empodium length 4 µm, EU=0.18. Dorsal sensilla <italic>t-1</italic> baculiform, <italic>t-2</italic> slender and long (23 µm), BS=0.5, <italic>t-3</italic> lanceolate. Exterior sensilla <italic>a</italic> surpassing base of <italic>b</italic> and <italic>c</italic>, <italic>b</italic> slender and short (16 µm), not reaching base of <italic>γ3</italic>, <italic>c</italic> reaching base of <italic>f</italic> and in subequal level to <italic>b</italic>, <italic>d</italic> located higher than <italic>b</italic> and <italic>c</italic>, <italic>e</italic> long and reaching base of claw (30 µm), <italic>f</italic> slender, <italic>g</italic> broad and short (18 µm). Interior sensilla <italic>a</italic>’ broad, <italic>b</italic>’ slender and reaching base of α6, <italic>c</italic>’ nearly reaching base of claw. Relative length of sensilla: <italic>t3</italic> &lt; <italic>t1 &lt; b</italic> &lt; (<italic>a</italic> = <italic>a</italic>’) &lt; <italic>g</italic> &lt; (<italic>b</italic>’ = <italic>c</italic>’) &lt; <italic>d</italic> &lt; <italic>t2</italic> &lt; <italic>c</italic> &lt; <italic>e</italic> &lt; <italic>f</italic>. Setae <italic>β1</italic> setiform and <italic>δ4</italic> sensilliform. Pores close to sensilla <italic>a</italic> and <italic>t3</italic> present. Length of middle tarsus 40 µm, claw length 17 µm. Length of hind tarsus 45 µm, claw length 20 µm.</p><p><bold>Thorax.</bold> Thoracic chaetotaxy given in <xref ref-type="table" rid="T3">Table 3</xref>. Setae <italic>1</italic> and <italic>2</italic> on pronotum 20 µm and 12–14 µm length respectively. Mesonotum and metanotum with eight pairs of <italic>P</italic>-setae, accessory setae short sensilliform, 2 µm in length; setae <italic>P1</italic>, <italic>P1a</italic> and <italic>P2</italic> on mesonotum 17–20 µm, 3 µm and 20–24 µm respectively. Prosternum with two pairs of anterior seta, and setae <italic>A2</italic> and <italic>M2</italic> sensilliform. Mesosternum and metasternum each with 7 <italic>A</italic>-setae, and setae <italic>A2</italic> sensilliform. Pronotum and prosternum without pores. Mesonotum with pores <italic>sl</italic> and <italic>al</italic>, metanotum with pores <italic>sl</italic> only. Mesosternum and metasternum each with single median pore, situated anterioral to level of setae <italic>M</italic>.</p><table-wrap id="T3" position="float" orientation="portrait"><label>Table 3.</label><caption><p>Adult chaetotaxy of <italic><tp:taxon-name>Yichunentulus alpatovi</tp:taxon-name></italic> sp. n.</p></caption><table><tbody><tr><th rowspan="2" colspan="2" style="text-align:center">Segment</th><th rowspan="1" colspan="2" style="text-align:center">Dorsal</th><th rowspan="1" colspan="2" style="text-align:center">Ventral</th></tr><tr><th rowspan="1" colspan="1" style="text-align:center">Formula</th><th rowspan="1" colspan="1" style="text-align:center">Setae</th><th rowspan="1" colspan="1" style="text-align:center">Formula</th><th rowspan="1" colspan="1" style="text-align:center">Setae</th></tr><tr><td rowspan="1" colspan="1" style="text-align:center">Th.</td><td rowspan="1" colspan="1" style="text-align:center">I</td><td rowspan="1" colspan="1" style="text-align:center">4</td><td rowspan="1" colspan="1" style="text-align:center">1, 2</td><td rowspan="1" colspan="1" style="text-align:center">(4+4)/6</td><td rowspan="1" colspan="1" style="text-align:center">A1, 2, M1, 2 <break/> P1, 2, 3</td></tr><tr><td rowspan="1" colspan="1" style="text-align:center"/><td rowspan="1" colspan="1" style="text-align:center">II–III</td><td rowspan="1" colspan="1" style="text-align:center">6/16</td><td rowspan="1" colspan="1" style="text-align:center">A2, 4, M <break/> P1, 1a, 2, 2a, 3, 4, 5, 5a</td><td rowspan="1" colspan="1" style="text-align:center">(7+2)/4</td><td rowspan="1" colspan="1" style="text-align:center">Ac, 2, 3, 4, M <break/> Pc, 1, 2</td></tr><tr><td rowspan="1" colspan="1" style="text-align:center">Abd.</td><td rowspan="1" colspan="1" style="text-align:center">I</td><td rowspan="1" colspan="1" style="text-align:center">6/12</td><td rowspan="1" colspan="1" style="text-align:center">A1, 2, 5 <break/> P1, 1a, 2, 2a, 3, 4</td><td rowspan="1" colspan="1" style="text-align:center">3/4</td><td rowspan="1" colspan="1" style="text-align:center">Ac, 2 <break/> P1, 2</td></tr><tr><td rowspan="1" colspan="1" style="text-align:center"/><td rowspan="1" colspan="1" style="text-align:center">II–III</td><td rowspan="1" colspan="1" style="text-align:center">6/16</td><td rowspan="1" colspan="1" style="text-align:center">A1, 2, 5 <break/> P1, 1a, 2, 2a, 3, 4, 4a, 5</td><td rowspan="1" colspan="1" style="text-align:center">3/5</td><td rowspan="1" colspan="1" style="text-align:center">Ac, 2 <break/> Pc, 1a, 2</td></tr><tr><td rowspan="1" colspan="1" style="text-align:center"/><td rowspan="1" colspan="1" style="text-align:center">IV–V</td><td rowspan="1" colspan="1" style="text-align:center">6/16</td><td rowspan="1" colspan="1" style="text-align:center">A1, 2, 5 <break/> P1, 1a, 2, 2a, 3, 4, 4a, 5</td><td rowspan="1" colspan="1" style="text-align:center">3/8</td><td rowspan="1" colspan="1" style="text-align:center">Ac, 2 <break/> P1, 1a, 2, 3</td></tr><tr><td rowspan="1" colspan="1" style="text-align:center"/><td rowspan="1" colspan="1" style="text-align:center">VI</td><td rowspan="1" colspan="1" style="text-align:center">8/16</td><td rowspan="1" colspan="1" style="text-align:center">A1, 2, 4, 5 <break/> P1, 1a, 2, 2a, 3, 4, 4a, 5</td><td rowspan="1" colspan="1" style="text-align:center">3/8</td><td rowspan="1" colspan="1" style="text-align:center">Ac, 2 <break/> P1, 1a, 2, 3</td></tr><tr><td rowspan="1" colspan="1" style="text-align:center"/><td rowspan="1" colspan="1" style="text-align:center">VII</td><td rowspan="1" colspan="1" style="text-align:center">8/16</td><td rowspan="1" colspan="1" style="text-align:center">A1, 2, 4, 5 <break/> P1, 1a, 2, 2a, 3, 3a, 4, 4a, 5</td><td rowspan="1" colspan="1" style="text-align:center">3/8</td><td rowspan="1" colspan="1" style="text-align:center">Ac, 2 <break/> P1, 1a, 2, 3</td></tr><tr><td rowspan="1" colspan="1" style="text-align:center"/><td rowspan="1" colspan="1" style="text-align:center">VIII</td><td rowspan="1" colspan="1" style="text-align:center">6/16</td><td rowspan="1" colspan="1" style="text-align:center">A2, 4, 5 <break/> M1, 2, 3, 4, P2, 3, 4, 5</td><td rowspan="1" colspan="1" style="text-align:center">4/2</td><td rowspan="1" colspan="1" style="text-align:center">A1, 2 <break/> P1</td></tr><tr><td rowspan="1" colspan="1" style="text-align:center"/><td rowspan="1" colspan="1" style="text-align:center">IX</td><td rowspan="1" colspan="1" style="text-align:center">14</td><td rowspan="1" colspan="1" style="text-align:center">1, 1a, 2, 2a, 3, 3a, 4</td><td rowspan="1" colspan="1" style="text-align:center">4</td><td rowspan="1" colspan="1" style="text-align:center">1, 2</td></tr><tr><td rowspan="1" colspan="1" style="text-align:center"/><td rowspan="1" colspan="1" style="text-align:center">X</td><td rowspan="1" colspan="1" style="text-align:center">12</td><td rowspan="1" colspan="1" style="text-align:center">1, 1a, 2, 2a, 3, 4</td><td rowspan="1" colspan="1" style="text-align:center">4</td><td rowspan="1" colspan="1" style="text-align:center">1, 2</td></tr><tr><td rowspan="1" colspan="1" style="text-align:center"/><td rowspan="1" colspan="1" style="text-align:center">XI</td><td rowspan="1" colspan="1" style="text-align:center">6</td><td rowspan="1" colspan="1" style="text-align:center">1, 3, 4</td><td rowspan="1" colspan="1" style="text-align:center">6</td><td rowspan="1" colspan="1" style="text-align:center">1, 2</td></tr><tr><td rowspan="1" colspan="1" style="text-align:center"/><td rowspan="1" colspan="1" style="text-align:center">XII</td><td rowspan="1" colspan="1" style="text-align:center">9</td><td rowspan="1" colspan="1" style="text-align:center"/><td rowspan="1" colspan="1" style="text-align:center">6</td><td rowspan="1" colspan="1" style="text-align:center"/></tr></tbody></table></table-wrap><!--PageBreak--><p><bold>Abdomen.</bold> Abdominal chaetotaxy given in <xref ref-type="table" rid="T3">Table 3</xref>. Tergite I with three pairs of anterior setae (<italic>A1</italic>, <italic>A2</italic>, <italic>A5</italic>). Tergites II–VI with eight pairs of posterior setae. Tergites VI and VII with four pairs of anterior setae (<italic>A1</italic>, <italic>A2</italic>, <italic>A4</italic>, <italic>A5</italic>). Tergite VII with nine pairs of posterior setae, <italic>P3a</italic> present. All accessory setae on tergites I–VII short sensilliform, 3 µm on tergites I–V, 4 µm on tergite VI, and 5 µm on VII. Tergite VIII with paired setae <italic>M1</italic>. Sternite IV–VII each with eight posterior setae, <italic>Pc</italic> absent. Sternite VIII with two rows of setae (4/2).</p><p>Tergites I and VIII with pores <italic>psm</italic> only, II–V with pores <italic>psm</italic> and <italic>al</italic>, VI–VII with pores <italic>psm</italic>, <italic>al</italic> and <italic>psl</italic>, IX–XI without pores, XII with single medial pore. Sternites I–IV without pores, V and VI each with 1+1 posterior pores anterior to seta <italic>P1</italic> and 1+1 anteromembranal pores, VII with single posterior pore asymmetrical located left or right and 1+1 anteromembranal pores, VIII–XI without pores, XII with 1+1 pores <italic>al</italic>.</p><p>Abdominal appendages I, II, III with 2, 1, 1 segments and 4, 2, 2 setae respectively. On appendages II and III, subapical setae 16–17 µm, apical setae 13–14 µm in length. Striate band on abdominal segment VIII reduced, anterior margin regular wave shaped. Comb on abdomen VIII rectangular, with 12–13 teeth (<xref ref-type="fig" rid="F6">Fig. 6I</xref>). Female squama genitalis robust, with moderate basal apodeme and pointed acrostyli (<xref ref-type="fig" rid="F6">Fig. 6F</xref>). Male squama genitalis with 5+5 setae on dorsal side and 3+3 setae on ventral side (<xref ref-type="fig" rid="F6">Fig. 6J</xref>).</p></tp:treatment-sec><tp:treatment-sec sec-type="Etymology"><title>Etymology.</title><p>The species is named after Dr. V. Alpatov who accompanied us during our scientific trips.</p></tp:treatment-sec><tp:treatment-sec sec-type="Distribution"><title>Distribution.</title><p>Known only from type locality.</p></tp:treatment-sec><tp:treatment-sec sec-type="Diagnosis"><title>Diagnosis.</title><p><italic><tp:taxon-name>Yichunentulus alpatovi</tp:taxon-name></italic> sp. n. is characterized by the presence of sensillum <italic>b</italic>’ on foretarus and short sensilum <italic>b</italic> on foretarsus, 6 anterior seate on tergites IV–V, swelled sensillum <italic>a</italic>’, presence of pores <italic>psl</italic> only on tergites VI and VII, and female squama genitalis with moderate basal apodeme and pointed acrostyli.</p></tp:treatment-sec><tp:treatment-sec sec-type="Remarks"><title>Remarks.</title><p>The present species is located in the genus <italic><tp:taxon-name>Yichunentulus</tp:taxon-name></italic> because the labial palpus with one-branched terminal tuft of setae, with three setae and one lanceolate basal sensillum, the baculiform sensillum <italic>t1</italic> on foretarus, reduced striate band, two pairs of anterior setae on mesonotum and metanotum, 4/2 setae on sternite VIII, and abdominal appendages II and III each with two setae of different length. <italic><tp:taxon-name>Yichunentulus alpatovi</tp:taxon-name></italic> sp. n. is close to the type species <italic><tp:taxon-name>Yichunentulus yichunensis</tp:taxon-name></italic> Yin, 1980 in having short sensillum <italic>b</italic> and identical body chaetotaxy. However, it can be easily distinguished from <italic><tp:taxon-name>Yichunentulus yichunensis</tp:taxon-name></italic> and <italic><tp:taxon-name>Yichunentulus borealis</tp:taxon-name></italic> (Nakamura, 2004), comb. n. by the presence of sensillum <italic>b</italic>’ on foretarsus. It also differs from <italic><tp:taxon-name>Yichunentulus yichunensis</tp:taxon-name></italic> in the length of sensillum <italic>e</italic> (extremely long in <italic><tp:taxon-name>Yichunentulus alpatovi</tp:taxon-name></italic> sp. n. vs. short in <italic><tp:taxon-name>Yichunentulus yichunensis</tp:taxon-name></italic>) and sensilla <italic>c</italic>’ (long and surpassing base of <italic>δ6</italic> in <italic><tp:taxon-name>Yichunentulus alpatovi</tp:taxon-name></italic> sp. n. vs. short and only reaching base of <italic>β7</italic> in <italic><tp:taxon-name>Yichunentulus yichunensis</tp:taxon-name></italic>). It differs from <italic><tp:taxon-name>Yichunentulus borealis</tp:taxon-name></italic> in the chaetotaxy of tergites IV–V (each with 6 <italic>A</italic>-setae in <italic><tp:taxon-name>Yichunentulus alpatovi</tp:taxon-name></italic> sp. n. vs. 8 in <italic><tp:taxon-name>Yichunentulus borealis</tp:taxon-name></italic>), shape of sensillum <italic>a</italic>’ (slightly broad and as long as sensillum <italic>a</italic> in <italic><tp:taxon-name>Yichunentulus alpatovi</tp:taxon-name></italic> sp. n. vs. distinctly swell and shorter than sensillum <italic>a</italic> in <italic><tp:taxon-name>Yichunentulus borealis</tp:taxon-name></italic>), and the body porotaxy (pore <italic>psl</italic> present on tergites VI and VII only and sternites I–IV without pores in <italic><tp:taxon-name>Yichunentulus alpatovi</tp:taxon-name></italic> sp. n. vs. <italic>psl</italic> present on tergites III–VII and sternites II and IV each with 1+1 anteromembranal pores in <italic><tp:taxon-name>Yichunentulus borealis</tp:taxon-name></italic>).</p><!--PageBreak--></tp:treatment-sec></tp:taxon-treatment>
