# Supplementary material for: Systematic and biogeographical study of Protura (Hexapoda) in Russian Far East: new data on high endemism of the group
Source: Zookeys. 2014 Jul 8;(424):19–57. doi: 10.3897/zookeys.424.7388 (PMC4106100; doi:10.3897/zookeys.424.7388)
Supplement: XML Treatment for Acerentulus [file zookeys.424.7388-treatment4.xml]

<!DOCTYPE tp:taxon-treatment
  PUBLIC "-//TaxonX//DTD Taxonomic Treatment Publishing DTD v0 20100105//EN" "tax-treatment-NSO.dtd">
<tp:taxon-treatment xmlns:tp="http://www.plazi.org/taxpub"><tp:treatment-meta><kwd-group><label>Taxon classification</label><kwd><named-content content-type="kingdom">Animalia</named-content></kwd><kwd><named-content content-type="order">Protura</named-content></kwd><kwd><named-content content-type="family">Acerentomidae</named-content></kwd></kwd-group><mixed-citation publication-type="journal"><person-group><name><surname>Bu</surname><given-names>Yun</given-names></name><name><surname>Potapov</surname><given-names>Mikhail B.</given-names></name><name><surname>Yin</surname><given-names>Wen Ying</given-names></name></person-group><article-title>Systematic and biogeographical study of Protura (Hexapoda) in Russian Far East: new data on high endemism of the group</article-title><source>Zookeys</source><day>8</day><month>7</month><year>2014</year><volume>2014</volume><issue>424</issue><fpage>19</fpage><lpage>57</lpage><pub-id pub-id-type="doi">10.3897/zookeys.424.7388</pub-id></mixed-citation></tp:treatment-meta><tp:nomenclature><tp:taxon-name>
                                    <tp:taxon-name-part taxon-name-part-type="genus">Acerentulus</tp:taxon-name-part>
                                </tp:taxon-name><tp:taxon-authority>Berlese, 1908: 122.</tp:taxon-authority></tp:nomenclature><tp:treatment-sec sec-type="Type species"><title>Type species.</title><p><italic><tp:taxon-name>Acerentomon confine</tp:taxon-name></italic> Berlese, 1908.</p></tp:treatment-sec><tp:treatment-sec sec-type="Diagnosis"><title>Diagnosis.</title><p>Abdominal appendages II and III each with 3 setae, mesonotum and metanotum each with two pairs of anterior setae, foretarsal sensillum <italic>t1</italic> claviform, sensillum <italic>b</italic>’ present, <italic>t3</italic> willow-leaf shaped, sensillum <italic>b</italic>’ present, labial palpus with terminal tuft of setae, striate band on abdominal segment VIII well developed, and sternite VIII with 4/2 setae or with 4 setae only.</p></tp:treatment-sec><tp:treatment-sec sec-type="Remarks"><title>Remarks.</title><p>The genus <italic><tp:taxon-name>Acerentulus</tp:taxon-name></italic> has 47 species described in the world and most from Europe (<xref ref-type="bibr" rid="B45">Szeptycki 2007</xref>; <xref ref-type="bibr" rid="B42">Shrubovych et al. 2012</xref>), and only five species (<italic><tp:taxon-name>Acerentulus kisonis</tp:taxon-name></italic> Imdadaté, 1961, <italic><tp:taxon-name>Acerentulus keikoae keikoae</tp:taxon-name></italic> Imdadaté, 1988, <italic><tp:taxon-name>Acerentulus keikoae capillatus</tp:taxon-name></italic> Imdadaté, 1988, <italic><tp:taxon-name>Acerentulus omoi</tp:taxon-name></italic> Imdadaté, 1988 and <italic><tp:taxon-name>Acerentulus sinensis</tp:taxon-name></italic> Wu &amp; Yin, 2007) were recorded in East Asia so far. <italic><tp:taxon-name>Acerentulus kisonis</tp:taxon-name></italic> Imdadaté, 1961 is new to RFE and very rare in the samples like in Japan (<xref ref-type="bibr" rid="B16">Imdadaté 1988</xref>), which has single individual present in hundreds of specimens.</p></tp:treatment-sec><ref-list><ref id="B45"><mixed-citation xmlns:xlink="http://www.w3.org/1999/xlink" xlink:type="simple"><person-group><name name-style="western"><surname>Szeptycki</surname><given-names>A</given-names></name></person-group> (<year>2007</year>) <article-title>Catalogue of the world Protura.</article-title><source>Acta zoologica cracoviensia</source><volume>50</volume>(<issue>1</issue>): <fpage>1</fpage>–<lpage>210</lpage>.</mixed-citation></ref><ref id="B42"><mixed-citation xmlns:xlink="http://www.w3.org/1999/xlink" xlink:type="simple"><person-group><name name-style="western"><surname>Shrubovych</surname><given-names>J</given-names></name><name name-style="western"><surname>Schneider</surname><given-names>C</given-names></name><name name-style="western"><surname>D’Haese</surname><given-names>CA</given-names></name></person-group> (<year>2012</year>) <article-title>Description of a new species of <italic>Acerentulus</italic> Berlese 1908 (Protura: Acerentomata: Acerentomidae) with its barcode sequence and a key to the confinis group.</article-title><source>Annales de la Société Entomologique de France</source> (<series>n.s.</series>) <volume>48</volume>(<issue>1–2</issue>): <fpage>1</fpage>–<lpage>7</lpage>.</mixed-citation></ref><ref id="B16"><mixed-citation xmlns:xlink="http://www.w3.org/1999/xlink" xlink:type="simple"><person-group><name name-style="western"><surname>Imdadaté</surname><given-names>G</given-names></name></person-group> (<year>1988</year>) <article-title>The Japanese species of the genus <italic>Acerentulus</italic> (Protura).</article-title><source>Kontyû</source><volume>56</volume>: <fpage>1</fpage>–<lpage>20</lpage>.</mixed-citation></ref></ref-list></tp:taxon-treatment>
