# Supplementary material for: Systematic and biogeographical study of Protura (Hexapoda) in Russian Far East: new data on high endemism of the group
Source: Zookeys. 2014 Jul 8;(424):19–57. doi: 10.3897/zookeys.424.7388 (PMC4106100; doi:10.3897/zookeys.424.7388)
Supplement: XML Treatment for Fjellbergella [file zookeys.424.7388-treatment5.xml]

<!DOCTYPE tp:taxon-treatment
  PUBLIC "-//TaxonX//DTD Taxonomic Treatment Publishing DTD v0 20100105//EN" "tax-treatment-NSO.dtd">
<tp:taxon-treatment xmlns:tp="http://www.plazi.org/taxpub"><tp:treatment-meta><kwd-group><label>Taxon classification</label><kwd><named-content content-type="kingdom">Animalia</named-content></kwd><kwd><named-content content-type="order">Protura</named-content></kwd><kwd><named-content content-type="family">Acerentomidae</named-content></kwd></kwd-group><mixed-citation publication-type="journal"><person-group><name><surname>Bu</surname><given-names>Yun</given-names></name><name><surname>Potapov</surname><given-names>Mikhail B.</given-names></name><name><surname>Yin</surname><given-names>Wen Ying</given-names></name></person-group><article-title>Systematic and biogeographical study of Protura (Hexapoda) in Russian Far East: new data on high endemism of the group</article-title><source>Zookeys</source><day>8</day><month>7</month><year>2014</year><volume>2014</volume><issue>424</issue><fpage>19</fpage><lpage>57</lpage><pub-id pub-id-type="doi">10.3897/zookeys.424.7388</pub-id></mixed-citation></tp:treatment-meta><tp:nomenclature><tp:taxon-name>
                                    <tp:taxon-name-part taxon-name-part-type="genus">Fjellbergella</tp:taxon-name-part>
                                </tp:taxon-name><tp:taxon-authority>Nosek, 1978: 57.</tp:taxon-authority></tp:nomenclature><tp:treatment-sec sec-type="Type species"><title>Type species.</title><p><italic><tp:taxon-name>Fjellbergella tuxeni</tp:taxon-name></italic> Nosek, 1980.</p></tp:treatment-sec><tp:treatment-sec sec-type="Diagnosis"><title>Diagnosis.</title><p>Mesonotum and metanotum each with two pairs of anterior setae, labial palpus with two-branched terminal tuft of setae, sensillum <italic>d</italic> located near <italic>t2</italic> insertion, abdominal appendages II and III each with three setae, foretarsal sensillum <italic>t1</italic> claviform, sensillum <italic>b</italic>’ present, striate band on abdominal segment VIII reduced and sternite VIII with 4/2 setae.</p></tp:treatment-sec><tp:treatment-sec sec-type="Remarks"><title>Remarks.</title><p>The genus <italic><tp:taxon-name>Fjellbergella</tp:taxon-name></italic> containes only two species so far: <italic><tp:taxon-name>Fjellbergella tuxeni</tp:taxon-name></italic> Nosek, 1980 from Alaska and <italic><tp:taxon-name>Fjellbergella uteorum</tp:taxon-name></italic> Shrubovych &amp; Bernard, 2013 from Colorado (<xref ref-type="bibr" rid="B31">Nosek 1980</xref>; <xref ref-type="bibr" rid="B41">Shrubovych and Bernard 2013</xref>). Except that, one species of the similar form <italic><tp:taxon-name>Brasilidia jilinensis</tp:taxon-name></italic> Wu &amp; Yin, 2007 was also found from Northeast China. However, the species of genus <italic><tp:taxon-name>Brasilidia</tp:taxon-name></italic> has reduced labial palpus without tuft, and all of them occurred in tropical area (South America and India). After recheck the type specimens, we confirmed that <italic><tp:taxon-name>Brasilidia jilinensis</tp:taxon-name></italic> has reduced striate band, the labial palpus with reduced tuft (two-brunched), and three setae on abdominal appendages II and III which indicate it is a member of <italic><tp:taxon-name>Fjellbergella</tp:taxon-name></italic>. Thus we transfer <italic><tp:taxon-name>Brasilidia jilinensis</tp:taxon-name></italic> to the genus <italic><tp:taxon-name>Fjellbergella</tp:taxon-name></italic> as a new combination <italic><tp:taxon-name>Fjellbergella jilinensis</tp:taxon-name></italic> (Wu &amp; Yin, 2007), comb. n. Plus the new species described in present paper, the genus <italic><tp:taxon-name>Fjellbergella</tp:taxon-name></italic> contains 4 species. They can be distinguished by the following key.</p><!--PageBreak--></tp:treatment-sec><tp:treatment-sec sec-type="Key to the species of genus Fjellbergella Nosek, 1978"><title>Key to the species of genus <italic><tp:taxon-name>Fjellbergella</tp:taxon-name></italic> Nosek, 1978</title><table-wrap content-type="key" position="anchor" orientation="portrait"><table><tbody><tr><td rowspan="1" colspan="1">1</td><td rowspan="1" colspan="1">Tergite VII with 4 pairs of anterior setae, seta <italic>Pc</italic> absent</td><td rowspan="1" colspan="1">2</td></tr><tr><td rowspan="1" colspan="1">–</td><td rowspan="1" colspan="1">Tergite VII with 5 pairs of anterior setae, seta <italic>Pc</italic> present</td><td rowspan="1" colspan="1"><italic><tp:taxon-name>Fjellbergella uteorum</tp:taxon-name></italic> Shrubovych &amp; Bernard, 2013; USA (Colorado)</td></tr><tr><td rowspan="1" colspan="1">2</td><td rowspan="1" colspan="1">Tergites I–VI without seta <italic>P1a</italic></td><td rowspan="1" colspan="1"><italic><tp:taxon-name>Fjellbergella jilinensis</tp:taxon-name></italic> (Wu &amp; Yin, 2007), comb. n.; China (Jilin)</td></tr><tr><td rowspan="1" colspan="1">–</td><td rowspan="1" colspan="1">Tergites I–VI with seta <italic>P1a</italic></td><td rowspan="1" colspan="1">3</td></tr><tr><td rowspan="1" colspan="1">3</td><td rowspan="1" colspan="1">Tergites IX and X with 14 and 12 setae respectively, sensillum <italic>b</italic> shorter than <italic>c</italic> and they located at the same level, claw of foreleg without inner flap</td><td rowspan="1" colspan="1"><italic><tp:taxon-name>Fjellbergella lazovskiensis</tp:taxon-name></italic> sp. n.; Russia (Far East)</td></tr><tr><td rowspan="1" colspan="1">–</td><td rowspan="1" colspan="1">Tergites IX and X with 12 and 8 setae respectively, sensillum <italic>b</italic> and <italic>c</italic> subequal in length and <italic>c</italic> located lower than <italic>b</italic> distinctly, claw of foreleg with one inner flap</td><td rowspan="1" colspan="1"><italic><tp:taxon-name>Fjellbergella tuxeni</tp:taxon-name></italic> Nosek, 1980; USA (Alaska)</td></tr></tbody></table></table-wrap></tp:treatment-sec><ref-list><ref id="B31"><mixed-citation xmlns:xlink="http://www.w3.org/1999/xlink" xlink:type="simple"><person-group><name name-style="western"><surname>Nosek</surname><given-names>J</given-names></name></person-group> (<year>1980</year>) <article-title>A new genus and five species of Protura from Alaska.</article-title><source>Entomologica Scandinavica</source><volume>11</volume>: <fpage>165</fpage>–<lpage>173</lpage>. doi: <ext-link ext-link-type="doi" xlink:href="10.1163/187631280794824712" xlink:type="simple">10.1163/187631280794824712</ext-link></mixed-citation></ref><ref id="B41"><mixed-citation xmlns:xlink="http://www.w3.org/1999/xlink" xlink:type="simple"><person-group><name name-style="western"><surname>Shrubovych</surname><given-names>J</given-names></name><name name-style="western"><surname>Bernard</surname><given-names>EC</given-names></name></person-group> (<year>2013</year>) <article-title>Review of <italic>Tuxenentulus</italic> and <italic>Fjellbergella</italic> species (Protura: Acerentomidae, Acerentominae).</article-title><source>Annals of the Entomological Society of America</source><volume>106</volume>(<issue>6</issue>): <fpage>673</fpage>–<lpage>683</lpage>. doi: <ext-link ext-link-type="doi" xlink:href="10.1603/AN12116" xlink:type="simple">10.1603/AN12116</ext-link></mixed-citation></ref></ref-list></tp:taxon-treatment>
