# Supplementary material for: Systematic and biogeographical study of Protura (Hexapoda) in Russian Far East: new data on high endemism of the group
Source: Zookeys. 2014 Jul 8;(424):19–57. doi: 10.3897/zookeys.424.7388 (PMC4106100; doi:10.3897/zookeys.424.7388)
Supplement: XML Treatment for Yichunentulus [file zookeys.424.7388-treatment7.xml]

<!DOCTYPE tp:taxon-treatment
  PUBLIC "-//TaxonX//DTD Taxonomic Treatment Publishing DTD v0 20100105//EN" "tax-treatment-NSO.dtd">
<tp:taxon-treatment xmlns:tp="http://www.plazi.org/taxpub"><tp:treatment-meta><kwd-group><label>Taxon classification</label><kwd><named-content content-type="kingdom">Animalia</named-content></kwd><kwd><named-content content-type="order">Protura</named-content></kwd><kwd><named-content content-type="family">Acerentomidae</named-content></kwd></kwd-group><mixed-citation publication-type="journal"><person-group><name><surname>Bu</surname><given-names>Yun</given-names></name><name><surname>Potapov</surname><given-names>Mikhail B.</given-names></name><name><surname>Yin</surname><given-names>Wen Ying</given-names></name></person-group><article-title>Systematic and biogeographical study of Protura (Hexapoda) in Russian Far East: new data on high endemism of the group</article-title><source>Zookeys</source><day>8</day><month>7</month><year>2014</year><volume>2014</volume><issue>424</issue><fpage>19</fpage><lpage>57</lpage><pub-id pub-id-type="doi">10.3897/zookeys.424.7388</pub-id></mixed-citation></tp:treatment-meta><tp:nomenclature><label>Genus</label><tp:taxon-name>
                                <tp:taxon-name-part taxon-name-part-type="genus">Yichunentulus</tp:taxon-name-part>
                            </tp:taxon-name><tp:taxon-authority>Yin, 1980</tp:taxon-authority><tp:taxon-status xmlns:xlink="http://www.w3.org/1999/xlink" xlink:type="simple">new to RFE</tp:taxon-status><tp:nomenclature-citation-list><tp:nomenclature-citation><tp:taxon-name>Yichunentulus</tp:taxon-name><comment> Yin, 1980: 146-147, 155.</comment></tp:nomenclature-citation></tp:nomenclature-citation-list></tp:nomenclature><tp:treatment-sec sec-type="Type species"><title>Type species.</title><p><italic><tp:taxon-name>Yichunentulus yichunensis</tp:taxon-name></italic> Yin, 1980.</p></tp:treatment-sec><tp:treatment-sec sec-type="Diagnosis"><title>Diagnosis.</title><p>Mesonotum and metanotum each with two pairs of anterior setae, abdominal appendages II and III each with two setae, labial palpus with one-branched terminal tuft of setae, with 3 setae and 1 sensillum, foretarsal sensillum <italic>t1</italic> baculiform, sensillum <italic>b</italic>’ absent or present, sensillum <italic>a</italic>’ located distal to <italic>t1</italic>, maxillary gland simple and without appendages, sternite VIII with 4/2 setae, striate band on abdominal segment VIII reduced, and sternites II–VI each has 1+1 membranal pores.</p></tp:treatment-sec><tp:treatment-sec sec-type="Remarks"><title>Remarks.</title><p>The genus <!--PageBreak--><italic><tp:taxon-name>Yichunentulus</tp:taxon-name></italic> Yin, 1980 has only one species described from Heilongjiang, Northeast China (<xref ref-type="bibr" rid="B50">Yin 1980</xref>). After compare <italic><tp:taxon-name>Baculentulus borealis</tp:taxon-name></italic> Nakamura, 2004 with congeners, we find two important characters of this species: presence of one-branched terminal tuft of setae and 3 seate on labial palpus and 4/2 setae on sternite VIII are different to any other species of the genus <italic><tp:taxon-name>Baculentulus</tp:taxon-name></italic>. On the contrary, those two characters match well with genus <italic><tp:taxon-name>Yichunentulus</tp:taxon-name></italic>. Two specimens of <italic><tp:taxon-name>Baculentulus borealis</tp:taxon-name></italic> newly collected from type locality are also studied. We proposed to transfer <italic><tp:taxon-name>Baculentulus borealis</tp:taxon-name></italic> to the genus <italic><tp:taxon-name>Yichunentulus</tp:taxon-name></italic> as a new combination <italic><tp:taxon-name>Yichunentulus borealis</tp:taxon-name></italic> (Nakamura, 2004), comb. n. The three species of the genus <italic><tp:taxon-name>Yichunentulus</tp:taxon-name></italic> can be distinguished by the following key.</p></tp:treatment-sec><tp:treatment-sec sec-type="Key to species of genus Yichunentulus Yin, 1980"><title>Key to species of genus <italic><tp:taxon-name>Yichunentulus</tp:taxon-name></italic> Yin, 1980</title><table-wrap content-type="key" position="anchor" orientation="portrait"><table><tbody><tr><td rowspan="1" colspan="1">1</td><td rowspan="1" colspan="1">Tergites IV and V each with 4 pairs of anterior setae</td><td rowspan="1" colspan="1"><italic><tp:taxon-name>Yichunentulus borealis</tp:taxon-name></italic> (Nakamura, 2004), comb. n.</td></tr><tr><td rowspan="1" colspan="1">–</td><td rowspan="1" colspan="1">Tergites IV and V each with 3 pairs of anterior setae</td><td rowspan="1" colspan="1">2</td></tr><tr><td rowspan="1" colspan="1">2</td><td rowspan="1" colspan="1">Foretarsal sensillum <italic>b</italic>’ absent</td><td rowspan="1" colspan="1"><italic><tp:taxon-name>Yichunentulus yichunensis</tp:taxon-name></italic> Yin, 1980</td></tr><tr><td rowspan="1" colspan="1">–</td><td rowspan="1" colspan="1">Foretarsal sensillum <italic>b</italic>’ present</td><td rowspan="1" colspan="1"><italic><tp:taxon-name>Yichunentulus alpatovi</tp:taxon-name></italic> sp. n.</td></tr></tbody></table></table-wrap></tp:treatment-sec><ref-list><ref id="B50"><mixed-citation xmlns:xlink="http://www.w3.org/1999/xlink" xlink:type="simple"><person-group><name name-style="western"><surname>Yin</surname><given-names>WY</given-names></name></person-group> (<year>1980</year>) <article-title>Studies on Chinese Protura: Description of new species and new genera of the family Acerentomidae with discussions on their phylogenetic significance.</article-title><source>Contributions from Shanghai Institute of Entomology</source><volume>1</volume>: <fpage>135</fpage>–<lpage>156</lpage>. <comment>[in Chinese with English summary]</comment></mixed-citation></ref></ref-list></tp:taxon-treatment>
