# Supplementary material for: Systematic and biogeographical study of Protura (Hexapoda) in Russian Far East: new data on high endemism of the group
Source: Zookeys. 2014 Jul 8;(424):19–57. doi: 10.3897/zookeys.424.7388 (PMC4106100; doi:10.3897/zookeys.424.7388)
Supplement: XML Treatment for Yichunentulus borealis [file zookeys.424.7388-treatment8.xml]

<!DOCTYPE tp:taxon-treatment
  PUBLIC "-//TaxonX//DTD Taxonomic Treatment Publishing DTD v0 20100105//EN" "tax-treatment-NSO.dtd">
<tp:taxon-treatment xmlns:tp="http://www.plazi.org/taxpub"><tp:treatment-meta><kwd-group><label>Taxon classification</label><kwd><named-content content-type="kingdom">Animalia</named-content></kwd><kwd><named-content content-type="order">Protura</named-content></kwd><kwd><named-content content-type="family">Acerentomidae</named-content></kwd></kwd-group><mixed-citation publication-type="journal"><person-group><name><surname>Bu</surname><given-names>Yun</given-names></name><name><surname>Potapov</surname><given-names>Mikhail B.</given-names></name><name><surname>Yin</surname><given-names>Wen Ying</given-names></name></person-group><article-title>Systematic and biogeographical study of Protura (Hexapoda) in Russian Far East: new data on high endemism of the group</article-title><source>Zookeys</source><day>8</day><month>7</month><year>2014</year><volume>2014</volume><issue>424</issue><fpage>19</fpage><lpage>57</lpage><pub-id pub-id-type="doi">10.3897/zookeys.424.7388</pub-id></mixed-citation></tp:treatment-meta><tp:nomenclature><tp:taxon-name>
                                <tp:taxon-name-part taxon-name-part-type="genus">Yichunentulus</tp:taxon-name-part>
                                <tp:taxon-name-part taxon-name-part-type="species">borealis</tp:taxon-name-part>
                            </tp:taxon-name><tp:taxon-authority>(Nakamura, 2004)</tp:taxon-authority><tp:taxon-status xmlns:xlink="http://www.w3.org/1999/xlink" xlink:type="simple">comb. n.</tp:taxon-status><tp:nomenclature-citation-list><tp:nomenclature-citation><tp:taxon-name>Baculentulus borealis</tp:taxon-name><comment> Nakamura, 2004: 17–20, figs 1–15. <bold>Syn.</bold></comment></tp:nomenclature-citation></tp:nomenclature-citation-list></tp:nomenclature><tp:treatment-sec sec-type="Material examined"><title>Material examined.</title><p>1 female, 1 male, Locality 3, 25-IV-2010, coll. E. Sokolova &amp; M. Potapov.</p></tp:treatment-sec><tp:treatment-sec sec-type="Distribution"><title>Distribution.</title><p>Russia (Far East, Khabarovsk Krai).</p></tp:treatment-sec><tp:treatment-sec sec-type="Notes"><title>Notes.</title><p>Body length 1300–1380 µm, foretarsus length 110 µm. We studied the new materials of <italic><tp:taxon-name>Yichunentulus borealis</tp:taxon-name></italic> collected from type locality and redescribe the head chaetotaxy and body porotaxy. Head with <italic>d6</italic> seta present, <italic>sd4</italic> and <italic>sd5</italic> sensilliform. Pronotum and prosternum without pores. Mesonotum with pores <italic>sl</italic> and <italic>al</italic>, metanotum with pores <italic>sl</italic> only. Mesosternum and metasternum each with single medial pore. Tergites I and VIII with pores <italic>psm</italic> only, II with pores <italic>psm</italic> and <italic>al</italic>, III–VII with pores <italic>psm</italic>, <italic>al</italic> and <italic>psl</italic>, IX–XI without pores, XII with single medial pore. Sternites I with single medial pore, II–IV without 1+1 anteromembranal pores, V and VI each with 1+1 posterior pores anterior to seta <italic>P1</italic> and 1+1 anteromembranal pores, VII with single posterior pore asymmetrical located left or right, VIII–XI without pores, XII with 1+1 pores <italic>al</italic>.</p></tp:treatment-sec></tp:taxon-treatment>
