# Supplementary material for: Systematic and biogeographical study of Protura (Hexapoda) in Russian Far East: new data on high endemism of the group
Source: Zookeys. 2014 Jul 8;(424):19–57. doi: 10.3897/zookeys.424.7388 (PMC4106100; doi:10.3897/zookeys.424.7388)
Supplement: XML Treatment for Imadateiella sharovi [file zookeys.424.7388-treatment9.xml]

<!DOCTYPE tp:taxon-treatment
  PUBLIC "-//TaxonX//DTD Taxonomic Treatment Publishing DTD v0 20100105//EN" "tax-treatment-NSO.dtd">
<tp:taxon-treatment xmlns:tp="http://www.plazi.org/taxpub"><tp:treatment-meta><kwd-group><label>Taxon classification</label><kwd><named-content content-type="kingdom">Animalia</named-content></kwd><kwd><named-content content-type="order">Protura</named-content></kwd><kwd><named-content content-type="family">Nipponentomidae</named-content></kwd></kwd-group><mixed-citation publication-type="journal"><person-group><name><surname>Bu</surname><given-names>Yun</given-names></name><name><surname>Potapov</surname><given-names>Mikhail B.</given-names></name><name><surname>Yin</surname><given-names>Wen Ying</given-names></name></person-group><article-title>Systematic and biogeographical study of Protura (Hexapoda) in Russian Far East: new data on high endemism of the group</article-title><source>Zookeys</source><day>8</day><month>7</month><year>2014</year><volume>2014</volume><issue>424</issue><fpage>19</fpage><lpage>57</lpage><pub-id pub-id-type="doi">10.3897/zookeys.424.7388</pub-id></mixed-citation></tp:treatment-meta><tp:nomenclature><tp:taxon-name>
                                <tp:taxon-name-part taxon-name-part-type="genus">Imadateiella</tp:taxon-name-part>
                                <tp:taxon-name-part taxon-name-part-type="species">sharovi</tp:taxon-name-part>
                            </tp:taxon-name><tp:taxon-authority>(Martynova, 1977)</tp:taxon-authority><xref ref-type="fig" rid="F7">Figs 7</xref><xref ref-type="fig" rid="F8">, 8</xref><xref ref-type="table" rid="T4">; Table 4</xref><tp:nomenclature-citation-list><tp:nomenclature-citation><tp:taxon-name>Acerella sharovi</tp:taxon-name><comment> Martynova, 1977: 164–166, Figs 1, 2. <bold>Syn.</bold></comment></tp:nomenclature-citation><tp:nomenclature-citation><tp:taxon-name>Imadateiella sharovi</tp:taxon-name><comment> (Martynova, 1977), <xref ref-type="bibr" rid="B15">Imadaté 1981</xref>: 144.</comment></tp:nomenclature-citation><!--PageBreak--></tp:nomenclature-citation-list></tp:nomenclature><tp:treatment-sec sec-type="Material examined"><title>Material examined.</title><p>7 females (Nos. FE-2011062-1, FE-2011062-4, FE-2011062-5, FE-2011085-1, FE-2011085-2, FE-2011087-1, FE-2011089-1) (SEM; MSPU), 5 males (Nos. FE-2011062-2, FE-2011062-3, FE-2011086-1, FE-2011086-2, FE-2011087-2) (SEM; MSPU), 1 male preimago (No. FE-2011090-2), Russia, Far East, Khabarovsk Krai, Vaninsky area, nearby Vysokogorny, Valley of Mulinka, from <italic><tp:taxon-name>Picea</tp:taxon-name></italic> and <italic><tp:taxon-name>Abies</tp:taxon-name></italic> forest on Northeast slope, sample No. 27, 750 m alt., 30-IX-2011, 1 male preimago (No. FE-2011059-2), 1 maturus junior (No. FE-2011059-1), Russia, Far East, Khabarovsk Krai, Vaninsky area, nearby Datta, from coastal larch-wood on East slope (green moss), sample No. 24, 28-IX-2011. 1 female (No. FE-2011060-1), Russia, Far East, Khabarovsk Krai, Vaninsky area, nearby Vysokogorny, Valley of Mulinka, from spruce forest at pass, sample No. 26, 900 m alt., 29-IX-2011. 2 females (FE-2011067-2, FE-2011088-1), 1male (No. FE-2011088-2), Russia, Far East, Khabarovsk Krai, Vaninsky area, nearby Vysokogorny, Valley of Mulinka, from mixed sample of spruce-forest and rotten wood, sample No. 30, 600 m alt., 29-ix-2011. 1 female (No. FE-2011069-1), Russia, Far East, Khabarovsk Krai, Vaninsky area, nearly Vysokogorny (5 km South), Valley of Dopolnitel’ny Stream, from mixed sample of litter under old poplar-trees in floodplain, sample No. 32, 400 m alt., 30-IX-2011. All specimens are collected by M. Potapov &amp; V. Alpatov.</p></tp:treatment-sec><tp:treatment-sec sec-type="Description of new materials"><title>Description of new materials.</title><p>Adult body length 1000–1200 µm (n=16), yellow in color (<xref ref-type="fig" rid="F8">Fig. 8A</xref>).</p><p><bold>Head</bold> (<xref ref-type="fig" rid="F7">Fig. 7A</xref>). Ovate, length 130–135 µm, width 80–85 µm. Setae <italic>d6</italic> present, <italic>sd4</italic> and <italic>sd5</italic> short. Setae <italic>d6</italic> 14–15 µm, <italic>d7</italic> 16–17 µm and <italic>sd7</italic> 18–19 µm in length. Clypeal pore <italic>cp</italic> and frontal pore <italic>fp</italic> present. Pseudoculus round, length 7–8 µm, with short posterior extension, PR=16–17 (<xref ref-type="fig" rid="F7">Fig. 7B</xref>). Maxillary gland large, calyx with lateral racemose appendices and one helmet-like dorsal appendix, and bilobed posterior dilation, posterior filament length 20–22 µm, CF=6–7 (<xref ref-type="fig" rid="F7">Fig. 7C</xref>). Labial palpus reduced, with one-branched terminal tuft of setae, three setae and one leaf-shaped basal sensillum (<xref ref-type="fig" rid="F7">Figs 7D</xref>, <xref ref-type="fig" rid="F8">8B</xref>), but well developed in five specimens (<xref ref-type="fig" rid="F7">Figs 7E</xref>, <xref ref-type="fig" rid="F8">8C</xref>). Maxillary palpus with two tapering sensilla, subequal in length (<xref ref-type="fig" rid="F7">Fig. 7F</xref>).</p><fig id="F7" position="float" orientation="portrait"><label>Figure 7.</label><caption><p><italic><tp:taxon-name>Imadateiella sharovi</tp:taxon-name></italic> (Martynova, 1977) <bold>A</bold> Head, dorsal view <bold>B</bold> pseudoculus <bold>C</bold> canal of maxillary gland <bold>D</bold> labial palpus (specimens from samples 24 and 27) <bold>E</bold> labial palpus (specimens from samples 26, 30 and 32) <bold>F</bold> maxillary palpus <bold>G</bold> female squama genitalis <bold>H</bold> foretarsus, exterior view <bold>I</bold> foretarsus, interior view <bold>J</bold> nota, right side <bold>K</bold> comb <bold>L</bold> male squama genitalis. <bold>A–D</bold> and <bold>F–L</bold> specimen No. FE-2011062-4; <bold>E</bold> specimen No. FE-2011060-1. Arrows indicate pores. Scale bar: 20 μm.</p></caption><graphic xmlns:xlink="http://www.w3.org/1999/xlink" xlink:href="zookeys-424-019-g007.jpg" position="float" orientation="portrait" xlink:type="simple"/></fig><fig id="F8" position="float" orientation="portrait"><label>Figure 8.</label><caption><p><italic><tp:taxon-name>Imadateiella sharovi</tp:taxon-name></italic> (Martynova, 1977) <bold>A</bold> Habitus <bold>B</bold> ventral side of head, shows reduced labial palpus <bold>C</bold> ventral side of head, shows well developed labial palpus <bold>D</bold> part of striate band <bold>E</bold> prosternum <bold>F</bold> mesosternum <bold>G</bold> metasternum <bold>H–M</bold> sternites I–III, IV, VI and VII. <bold>A–B</bold> and <bold>D–M</bold> specimen No. FE-2011062-4; <bold>C</bold> specimen No. FE-2011060-1. Arrows indicate pores. Scale bar: 100 μm in (<bold>A</bold>), others, 20 μm.</p></caption><graphic xmlns:xlink="http://www.w3.org/1999/xlink" xlink:href="zookeys-424-019-g008.jpg" position="float" orientation="portrait" xlink:type="simple"/></fig><p><bold>Foretarsus</bold> (<xref ref-type="fig" rid="F7">Fig. 7H, I</xref>). Length 85–92 µm, claw length 23–29 µm, with one inner flap, TR=3.5–3.7; empodium length 4 µm, EU=0.15–0.18. Dorsal sensilla <italic>t-1</italic> filiform, <italic>t-2</italic> slender and long (17 µm), BS=0.33, <italic>t-3</italic> lanceolate and short. All exterior sensilla slender, <italic>a</italic> far surpassing base of <italic>b</italic> and <italic>c</italic>, <italic>b</italic> slightly longer than <italic>c</italic>, <italic>c</italic> short and lower than <italic>b</italic>, <italic>d</italic> and <italic>e</italic> short, <italic>f</italic> long, <italic>g</italic> broad and short. Interior sensilla <italic>a</italic>’ broad and long, surpassing base of <italic>δ5</italic>, <italic>b</italic>’ absent, <italic>c</italic>’ slender and surpassing base of claw. Relative length of sensilla: <italic>t3</italic> &lt; <italic>g</italic> &lt; <italic>t1</italic> &lt; (<italic>c</italic> = <italic>d</italic> = <italic>e</italic>) &lt; <italic>b</italic> &lt; <italic>a</italic>’ &lt; <italic>a</italic> &lt; <italic>t2</italic> &lt; <italic>c</italic>’ &lt; <italic>f</italic>. Setae <italic>β1</italic> and <italic>δ4</italic> sensilliform, 12–13 µm in length. Pores close to sensilla <italic>c</italic> and <italic>t3</italic> present. Length of middle tarsus 40 µm, claw length 15–20 µm. Length of hind tarsus 45 µm, claw length 18–20 µm.</p><p><bold>Thorax.</bold> Thoracic chaetotaxy given in <xref ref-type="table" rid="T4">Table 4</xref>. Setae <!--PageBreak--><!--PageBreak--><italic>1</italic> and <italic>2</italic> on pronotum 26–35 µm and 16–17 µm length respectively, mesonotum and metanotum with eight pairs of <italic>P</italic>-setae, accessory setae sensilliform; setae <italic>P1</italic>, <italic>P1a</italic> and <italic>P2</italic> on mesonotum 30 µm, 10 µm and 43 µm respectively (<xref ref-type="fig" rid="F7">Fig. 7J</xref>). Prosternum with two pairs of anterior seta, and setae <italic>A2</italic> and <italic>M2</italic> sensilliform (<xref ref-type="fig" rid="F8">Fig. 8E</xref>). Mesosternum with 5 <italic>A</italic>-setae, and metasternum each with 7 <italic>A</italic>-setae, and setae <italic>A2</italic> sensilliform (<xref ref-type="fig" rid="F8">Fig. 8F, G</xref>). Pronotum and prosternum without pores (<xref ref-type="fig" rid="F7">Figs 7J</xref>, <xref ref-type="fig" rid="F8">8E</xref>). Mesonotum with pores <italic>sl</italic> and <italic>al</italic>, metanotum with pores <italic>sl</italic> only (<xref ref-type="fig" rid="F7">Fig. 7J</xref>). Mesosternum and metasternum each with single medial pore (<xref ref-type="fig" rid="F8">Fig. 8F, G</xref>). Single membranal pore present on membrane between each coxa and the body.</p><table-wrap id="T4" position="float" orientation="portrait"><label>Table 4.</label><caption><p>Adult chaetotaxy of <italic><tp:taxon-name>Imadateiella sharovi</tp:taxon-name></italic> (Martynova, 1977).</p></caption><table><tbody><tr><th rowspan="2" colspan="2" style="text-align:center">Segment</th><th rowspan="1" colspan="2" style="text-align:center">Dorsal</th><th rowspan="1" colspan="2" style="text-align:center">Ventral</th></tr><tr><th rowspan="1" colspan="1" style="text-align:center">Formula</th><th rowspan="1" colspan="1" style="text-align:center">Setae</th><th rowspan="1" colspan="1" style="text-align:center">Formula</th><th rowspan="1" colspan="1" style="text-align:center">Setae</th></tr><tr><td rowspan="1" colspan="1" style="text-align:center">Th.</td><td rowspan="1" colspan="1" style="text-align:center">I</td><td rowspan="1" colspan="1" style="text-align:center">4</td><td rowspan="1" colspan="1" style="text-align:center">1, 2</td><td rowspan="1" colspan="1" style="text-align:center">(4+4)/6</td><td rowspan="1" colspan="1" style="text-align:center">A1, 2, M1, 2 <break/> P1, 2, 3</td></tr><tr><td rowspan="1" colspan="1" style="text-align:center"/><td rowspan="1" colspan="1" style="text-align:center">II</td><td rowspan="1" colspan="1" style="text-align:center">8/16</td><td rowspan="1" colspan="1" style="text-align:center">A2, 3, 4, M <break/> P1, 1a, 2, 2a, 3, 3a, 4, 5</td><td rowspan="1" colspan="1" style="text-align:center">(5+2)/4</td><td rowspan="1" colspan="1" style="text-align:center">Ac, 2, 3, M <break/> P1, 2</td></tr><tr><td rowspan="1" colspan="1" style="text-align:center"/><td rowspan="1" colspan="1" style="text-align:center">III</td><td rowspan="1" colspan="1" style="text-align:center">10/16</td><td rowspan="1" colspan="1" style="text-align:center">A1, 2, 3, 4, M <break/> P1, 1a, 2, 2a, 3, 3a, 4, 5</td><td rowspan="1" colspan="1" style="text-align:center">(7+2)/4</td><td rowspan="1" colspan="1" style="text-align:center">Ac, 1, 2, 3, M <break/> P1, 2</td></tr><tr><td rowspan="1" colspan="1" style="text-align:center">Abd.</td><td rowspan="1" colspan="1" style="text-align:center">I</td><td rowspan="1" colspan="1" style="text-align:center">6/12</td><td rowspan="1" colspan="1" style="text-align:center">A1, 2, 5 <break/> P1, 1a, 2, 2a, 3, 4</td><td rowspan="1" colspan="1" style="text-align:center">3/4</td><td rowspan="1" colspan="1" style="text-align:center">Ac, 2 <break/> P1, 1a</td></tr><tr><td rowspan="1" colspan="1" style="text-align:center"/><td rowspan="1" colspan="1" style="text-align:center">II</td><td rowspan="1" colspan="1" style="text-align:center">10/16</td><td rowspan="1" colspan="1" style="text-align:center">A1, 2, 3, 4, 5 <break/> P1, 1a, 2, 2a, 3, 4, 4a, 5</td><td rowspan="1" colspan="1" style="text-align:center">3/5</td><td rowspan="1" colspan="1" style="text-align:center">Ac, 2 <break/> Pc, 1a, 2</td></tr><tr><td rowspan="1" colspan="1" style="text-align:center"/><td rowspan="1" colspan="1" style="text-align:center">III</td><td rowspan="1" colspan="1" style="text-align:center">10/16</td><td rowspan="1" colspan="1" style="text-align:center">A1, 2, 3, 4, 5 <break/> P1, 1a, 2, 2a, 3, 4, 4a, 5</td><td rowspan="1" colspan="1" style="text-align:center">3/6</td><td rowspan="1" colspan="1" style="text-align:center">Ac, 2 <break/> P1, 1a, 2</td></tr><tr><td rowspan="1" colspan="1" style="text-align:center"/><td rowspan="1" colspan="1" style="text-align:center">IV–V</td><td rowspan="1" colspan="1" style="text-align:center">10/16</td><td rowspan="1" colspan="1" style="text-align:center">A1, 2, 3, 4, 5 <break/> P1, 1a, 2, 2a, 3, 4, 4a, 5</td><td rowspan="1" colspan="1" style="text-align:center">3/8</td><td rowspan="1" colspan="1" style="text-align:center">Ac, 2 <break/> P1, 1a, 2, 3</td></tr><tr><td rowspan="1" colspan="1" style="text-align:center"/><td rowspan="1" colspan="1" style="text-align:center">VI</td><td rowspan="1" colspan="1" style="text-align:center">10/16</td><td rowspan="1" colspan="1" style="text-align:center">A1, 2, 3, 4, 5 <break/> P1, 1a, 2, 2a, 3, 4, 4a, 5</td><td rowspan="1" colspan="1" style="text-align:center">3/9</td><td rowspan="1" colspan="1" style="text-align:center">Ac, 2 <break/> Pc, 1, 1a, 2, 3</td></tr><tr><td rowspan="1" colspan="1" style="text-align:center"/><td rowspan="1" colspan="1" style="text-align:center">VII</td><td rowspan="1" colspan="1" style="text-align:center">8/16</td><td rowspan="1" colspan="1" style="text-align:center">A2, 3, 4, 5 <break/> P1, 1a, 2, 2a, 3, 4, 4a, 5</td><td rowspan="1" colspan="1" style="text-align:center">3/9</td><td rowspan="1" colspan="1" style="text-align:center">Ac, 2 <break/> Pc, 1, 1a, 2, 3</td></tr><tr><td rowspan="1" colspan="1" style="text-align:center"/><td rowspan="1" colspan="1" style="text-align:center">VIII</td><td rowspan="1" colspan="1" style="text-align:center">6/15</td><td rowspan="1" colspan="1" style="text-align:center">A1, 3, 5 <break/> Mc, 2, 3, 4, P2, 3, 4, 5</td><td rowspan="1" colspan="1" style="text-align:center">4/2</td><td rowspan="1" colspan="1" style="text-align:center">1, 2 <break/> 1a</td></tr><tr><td rowspan="1" colspan="1" style="text-align:center"/><td rowspan="1" colspan="1" style="text-align:center">IX</td><td rowspan="1" colspan="1" style="text-align:center">12</td><td rowspan="1" colspan="1" style="text-align:center">1, 1a, 2, 2a, 3, 4</td><td rowspan="1" colspan="1" style="text-align:center">4</td><td rowspan="1" colspan="1" style="text-align:center">1, 2</td></tr><tr><td rowspan="1" colspan="1" style="text-align:center"/><td rowspan="1" colspan="1" style="text-align:center">X</td><td rowspan="1" colspan="1" style="text-align:center">10</td><td rowspan="1" colspan="1" style="text-align:center">1, 2, 2a, 3, 4</td><td rowspan="1" colspan="1" style="text-align:center">4</td><td rowspan="1" colspan="1" style="text-align:center">1, 2</td></tr><tr><td rowspan="1" colspan="1" style="text-align:center"/><td rowspan="1" colspan="1" style="text-align:center">XI</td><td rowspan="1" colspan="1" style="text-align:center">6</td><td rowspan="1" colspan="1" style="text-align:center">1, 3, 4</td><td rowspan="1" colspan="1" style="text-align:center">6</td><td rowspan="1" colspan="1" style="text-align:center">1, 2, 3</td></tr><tr><td rowspan="1" colspan="1" style="text-align:center"/><td rowspan="1" colspan="1" style="text-align:center">XII</td><td rowspan="1" colspan="1" style="text-align:center">9</td><td rowspan="1" colspan="1" style="text-align:center"/><td rowspan="1" colspan="1" style="text-align:center">6</td><td rowspan="1" colspan="1" style="text-align:center"/></tr></tbody></table></table-wrap><!--PageBreak--><p><bold>Abdomen.</bold> Abdominal chaetotaxy given in <xref ref-type="table" rid="T4">Table 4</xref>. Tergite I with three pairs of anterior setae (<italic>A1</italic>, <italic>A2</italic>, A5) and six pairs of posterior setae. Tergites II–VII with eight pairs of posterior setae, <italic>P3a</italic> present. Tergite VII with four pairs of anterior setae (<italic>A2</italic>, <italic>A3</italic>, <italic>A4</italic>, <italic>A5</italic>). Tergite VII with nine pairs of posterior setae. All accessory setae on tergites I–VII sensilliform, 14–15 µm on tergites I–VI and 17 µm on VII. Tergite VIII with setae <italic>Mc</italic>). Sternite IV–V each with three anterior setae and eight posterior setae (<xref ref-type="fig" rid="F8">Fig. 8K</xref>), VI–VII each with three anterior setae and nine posterior setae, <italic>Pc</italic> present (<xref ref-type="fig" rid="F8">Fig. 8L, M</xref>). Sternite VIII with 4/2 setae. Hind margin of tergite IX smooth. Hind margin of tergites X–XI with very short fine ciliation. Hind margin of sternites IX–XI smooth. Posterior margin of tergite XII smooth, sternite with delicate serration in central part.</p><p>Tergites I and VIII with pores <italic>psm</italic> only, II–VII with pores <italic>psm</italic> and <italic>al</italic>, IX–XI without pores, XII with single medial pore. Sternites I and VI without pores (<xref ref-type="fig" rid="F8">Fig. 8H, L</xref>), II–V each with single medial pore (<xref ref-type="fig" rid="F8">Fig. 8I, J</xref>), VII with single anterior pore asymmetrical located left or right on the line (<xref ref-type="fig" rid="F8">Fig. 8M</xref>), VIII–XI without pores, XII with 1+1 pores <italic>al</italic>.</p><p>Abdominal appendages I, II, III with 2, 1, 1 segments and 4, 2, 2 setae respectively. On appendages II and III, subapical seta 16–18 µm, apical seta 12–15 µm <!--PageBreak-->in length. Striate band on abdominal segment VIII well developed, anterior margin regular wave shaped (<xref ref-type="fig" rid="F8">Fig. 8D</xref>). Comb on abdomen VIII rectangular, with 10–12 teeth (<xref ref-type="fig" rid="F7">Fig. 7K</xref>). Female squama genitalis with short basal apodeme and pointed acrostyli (<xref ref-type="fig" rid="F7">Fig. 7G</xref>). Male squama genitalis with 4+4 setae on dorsal side and 2+2 setae on ventral side (<xref ref-type="fig" rid="F7">Fig. 7L</xref>).</p><p><bold>Chaetal variability.</bold> Chaetal variations were observed in 7 specimens: on tergite II, absence of <italic>P4a</italic> (No. FE-2011067-2); on tergite IV, asymmetrical absence of <italic>A1</italic> of right side (No. FE-2011060-1); on sternite II, absence of <italic>Pc</italic> and present of P1 on right side (No. FE-2011060-1, Fig. 70); on sternite III, present of <italic>Pc</italic> (No. FE-2011060-1, Fig. 71); on sternite VI, absence of <italic>Pc</italic> (Nos. FE-2011067-2, FE-2011088-2, FE-2011089-1); on sternite VIII, asymmetrical absence of <italic>P1</italic> of left side (Nos. FE-2011062-3, FE-2011062-5, FE-2011069-1), or both side (No. FE-2011060-1).</p></tp:treatment-sec><tp:treatment-sec sec-type="Distribution"><title>Distribution.</title><p>Russia (Far East, Magadan Oblast; Khabarovsk Krai).</p></tp:treatment-sec><tp:treatment-sec sec-type="Diagnosis"><title>Diagnosis.</title><p><italic><tp:taxon-name>Imadateiella sharovi</tp:taxon-name></italic> (Martynova, 1977) is characterized by the presence of setae <italic>Pc</italic> on sternite VI and 4/2 setae on sternite VIII.</p></tp:treatment-sec><tp:treatment-sec sec-type="Remarks"><title>Remarks.</title><p><italic><tp:taxon-name>Imadateiella sharovi</tp:taxon-name></italic> (Martynova, 1977) is the first species of <tp:taxon-name>Protura</tp:taxon-name> described in RFE. We give the redescription of <italic><tp:taxon-name>Imadateiella sharovi</tp:taxon-name></italic> basing on our vast material since it shows minor differences from the redescription of <xref ref-type="bibr" rid="B39">Shrubovych (2014)</xref> (labial palpus, length of sensilla <italic>b</italic>, <italic>e</italic> and <italic>t2</italic> on fortarsus and pores on sternite I). The male squama genitalis is also described for the first time. The variation on labial palpus is also uncommon – 15 specimens from samples 27 and 24 have labial palpus with reduced terminal tuft of setae (<xref ref-type="fig" rid="F7">Figs 7D</xref>, <xref ref-type="fig" rid="F8">8B</xref>) while other 5 specimens from samples 26, 30 and 32 have it well developed (<xref ref-type="fig" rid="F7">Figs 7E</xref>, <xref ref-type="fig" rid="F8">8C</xref>). According to the redescription of <xref ref-type="bibr" rid="B39">Shrubovych (2014)</xref>, the type specimens have well developed labial palpus. We treat all our populations as belonging to one variable species.</p></tp:treatment-sec><ref-list><ref id="B15"><mixed-citation xmlns:xlink="http://www.w3.org/1999/xlink" xlink:type="simple"><person-group><name name-style="western"><surname>Imadaté</surname><given-names>G</given-names></name></person-group> (<year>1981</year>) <article-title>Occurrence of <italic>Nosekiella</italic> (Protura, Acerentomidae) in Japan.</article-title><source>Annotationes Zoologicae Japonenses</source><volume>54</volume>: <fpage>142</fpage>–<lpage>146</lpage>.</mixed-citation></ref><ref id="B39"><mixed-citation xmlns:xlink="http://www.w3.org/1999/xlink" xlink:type="simple"><person-group><name name-style="western"><surname>Shrubovych</surname><given-names>J</given-names></name></person-group> (<year>2014</year>) <article-title>Identification and character analysis of the Acerentomidae (Protura) of the northeastern Palearctic (Protura: Acerentomidae).</article-title><source>Zootaxa</source><volume>3755</volume>(<issue>2</issue>): <fpage>136</fpage>–<lpage>164</lpage>. doi: <ext-link ext-link-type="doi" xlink:href="10.11646/zootaxa.3755.2.2" xlink:type="simple">10.11646/zootaxa.3755.2.2</ext-link></mixed-citation></ref></ref-list></tp:taxon-treatment>
