# Supplementary material for: Systematic and biogeographical study of Protura (Hexapoda) in Russian Far East: new data on high endemism of the group
Source: Zookeys. 2014 Jul 8;(424):19–57. doi: 10.3897/zookeys.424.7388 (PMC4106100; doi:10.3897/zookeys.424.7388)
Supplement: XML Treatment for Acerentulus kisonis [file zookeys.424.7388-treatment14.xml]

<!DOCTYPE tp:taxon-treatment
  PUBLIC "-//TaxonX//DTD Taxonomic Treatment Publishing DTD v0 20100105//EN" "tax-treatment-NSO.dtd">
<tp:taxon-treatment xmlns:tp="http://www.plazi.org/taxpub"><tp:treatment-meta><kwd-group><label>Taxon classification</label><kwd><named-content content-type="kingdom">Animalia</named-content></kwd><kwd><named-content content-type="order">Protura</named-content></kwd><kwd><named-content content-type="family">Acerentomidae</named-content></kwd></kwd-group><mixed-citation publication-type="journal"><person-group><name><surname>Bu</surname><given-names>Yun</given-names></name><name><surname>Potapov</surname><given-names>Mikhail B.</given-names></name><name><surname>Yin</surname><given-names>Wen Ying</given-names></name></person-group><article-title>Systematic and biogeographical study of Protura (Hexapoda) in Russian Far East: new data on high endemism of the group</article-title><source>Zookeys</source><day>8</day><month>7</month><year>2014</year><volume>2014</volume><issue>424</issue><fpage>19</fpage><lpage>57</lpage><pub-id pub-id-type="doi">10.3897/zookeys.424.7388</pub-id></mixed-citation></tp:treatment-meta><tp:nomenclature><tp:taxon-name>
                                    <tp:taxon-name-part taxon-name-part-type="genus">Acerentulus</tp:taxon-name-part>
                                    <tp:taxon-name-part taxon-name-part-type="species">kisonis</tp:taxon-name-part>
                                </tp:taxon-name><tp:taxon-authority>Imdadaté, 1961</tp:taxon-authority></tp:nomenclature><tp:treatment-sec sec-type="Material examined"><title>Material examined.</title><p>1 female, locality 7, 21-IX-2011. coll. Y. Bu, C. W. Huang, M. Potapov &amp; V. Alpatov.</p></tp:treatment-sec><tp:treatment-sec sec-type="Distribution"><title>Distribution.</title><p>Japan; Russia (Far East: Primorsky Krai). New for Russia.</p></tp:treatment-sec><tp:treatment-sec sec-type="Notes"><title>Notes.</title><p>Body large and robust, 1700 µm in length. Foretarsus length 115 µm, setae <italic>β1</italic> and <italic>δ4</italic> sensilliform, 5 µm in length. Setae <italic>d6</italic> present on head, 16 µm. Clypeal pore <italic>cp</italic> and frontal pore <italic>fp</italic> present. Pronotum and prosternum without pores, mesonotum with pores <italic>sl</italic> and <italic>al</italic>, metanotum with pores <italic>sl</italic>. Mesosternum and metasternum each with 1 medial pore. Tergites I and VIII with pores <italic>psm</italic> only, II–V with pores <italic>psm</italic> and <italic>al</italic>, VI–VII with pores <italic>psm</italic>, <italic>al</italic>, and <italic>psl</italic>. X–XI without pores, XII with single medial pore. Pores on sternites I–IV and VII not observed. Sternite V with 1 posterior pore. Sternite VI with 4 posterior pores composed by two groups, each group contains two close adjacent pores. VIII–XI without pores, XII with 1+1 pores <italic>al</italic>.</p><!--PageBreak--></tp:treatment-sec></tp:taxon-treatment>
