# Supplementary material for: Systematic and biogeographical study of Protura (Hexapoda) in Russian Far East: new data on high endemism of the group
Source: Zookeys. 2014 Jul 8;(424):19–57. doi: 10.3897/zookeys.424.7388 (PMC4106100; doi:10.3897/zookeys.424.7388)
Supplement: XML Treatment for Nipponentomon cf. heterothrixi [file zookeys.424.7388-treatment23.xml]

<!DOCTYPE tp:taxon-treatment
  PUBLIC "-//TaxonX//DTD Taxonomic Treatment Publishing DTD v0 20100105//EN" "tax-treatment-NSO.dtd">
<tp:taxon-treatment xmlns:tp="http://www.plazi.org/taxpub"><tp:treatment-meta><kwd-group><label>Taxon classification</label><kwd><named-content content-type="kingdom">Animalia</named-content></kwd><kwd><named-content content-type="order">Protura</named-content></kwd><kwd><named-content content-type="family">Nipponentomidae</named-content></kwd></kwd-group><mixed-citation publication-type="journal"><person-group><name><surname>Bu</surname><given-names>Yun</given-names></name><name><surname>Potapov</surname><given-names>Mikhail B.</given-names></name><name><surname>Yin</surname><given-names>Wen Ying</given-names></name></person-group><article-title>Systematic and biogeographical study of Protura (Hexapoda) in Russian Far East: new data on high endemism of the group</article-title><source>Zookeys</source><day>8</day><month>7</month><year>2014</year><volume>2014</volume><issue>424</issue><fpage>19</fpage><lpage>57</lpage><pub-id pub-id-type="doi">10.3897/zookeys.424.7388</pub-id></mixed-citation></tp:treatment-meta><tp:nomenclature><tp:taxon-name>
                                    <tp:taxon-name-part taxon-name-part-type="genus">Nipponentomon</tp:taxon-name-part>
                                    <tp:taxon-name-part taxon-name-part-type="infraspecific-rank">cf.</tp:taxon-name-part>
                                    <tp:taxon-name-part taxon-name-part-type="species">heterothrixi</tp:taxon-name-part>
                                </tp:taxon-name><tp:taxon-authority>Yin &amp; Xie, 1993</tp:taxon-authority></tp:nomenclature><tp:treatment-sec sec-type="Material examined"><title>Material examined.</title><p>2 males, locality 5, 16-IX-2011, coll. Y. Bu, C. W. Huang, M. Potapov &amp; V. Alpatov.</p></tp:treatment-sec><tp:treatment-sec sec-type="Distribution"><title>Distribution.</title><p>Russia (Far East, Primorsky Krai). New for Russia.</p></tp:treatment-sec><tp:treatment-sec sec-type="Notes"><title>Notes.</title><p>The present species has nearly the same body chaetotaxy (with <italic>P2a</italic>’ on mesonotum and metanotum) and the shape of sensilla on foretarsus as in <italic><tp:taxon-name>Nipponentomon heterothrixi</tp:taxon-name></italic> described from Northeast China, but differs by presence of setae <italic>P3a</italic> on tergites II–V which are absent in <italic><tp:taxon-name>Nipponentomon heterothrixi</tp:taxon-name></italic>. Insufficient material does not allow describing a new species.</p></tp:treatment-sec></tp:taxon-treatment>
