# Supplementary material for: Systematic and biogeographical study of Protura (Hexapoda) in Russian Far East: new data on high endemism of the group
Source: Zookeys. 2014 Jul 8;(424):19–57. doi: 10.3897/zookeys.424.7388 (PMC4106100; doi:10.3897/zookeys.424.7388)
Supplement: XML Treatment for Nipponentomon jaceki [file zookeys.424.7388-treatment25.xml]

<!DOCTYPE tp:taxon-treatment
  PUBLIC "-//TaxonX//DTD Taxonomic Treatment Publishing DTD v0 20100105//EN" "tax-treatment-NSO.dtd">
<tp:taxon-treatment xmlns:tp="http://www.plazi.org/taxpub"><tp:treatment-meta><kwd-group><label>Taxon classification</label><kwd><named-content content-type="kingdom">Animalia</named-content></kwd><kwd><named-content content-type="order">Protura</named-content></kwd><kwd><named-content content-type="family">Nipponentomidae</named-content></kwd></kwd-group><mixed-citation publication-type="journal"><person-group><name><surname>Bu</surname><given-names>Yun</given-names></name><name><surname>Potapov</surname><given-names>Mikhail B.</given-names></name><name><surname>Yin</surname><given-names>Wen Ying</given-names></name></person-group><article-title>Systematic and biogeographical study of Protura (Hexapoda) in Russian Far East: new data on high endemism of the group</article-title><source>Zookeys</source><day>8</day><month>7</month><year>2014</year><volume>2014</volume><issue>424</issue><fpage>19</fpage><lpage>57</lpage><pub-id pub-id-type="doi">10.3897/zookeys.424.7388</pub-id></mixed-citation></tp:treatment-meta><tp:nomenclature><tp:taxon-name>
                                    <tp:taxon-name-part taxon-name-part-type="genus">Nipponentomon</tp:taxon-name-part>
                                    <tp:taxon-name-part taxon-name-part-type="species">jaceki</tp:taxon-name-part>
                                </tp:taxon-name><tp:taxon-authority>Shrubovych, 2009</tp:taxon-authority></tp:nomenclature><tp:treatment-sec sec-type="Material examined"><title>Material examined.</title><p>3 females, locality 4, 10-IX-2011, coll. Y. Bu, C. W. Huang, M. Potapov &amp; V. Alpatov.</p><!--PageBreak--></tp:treatment-sec><tp:treatment-sec sec-type="Distribution"><title>Distribution.</title><p>Russia (Far East, Primorsky Krai). It was recorded from Shkotovsky area by <xref ref-type="bibr" rid="B37">Shrubovych (2009)</xref> and we found it from the same area again.</p></tp:treatment-sec><ref-list><ref id="B37"><mixed-citation xmlns:xlink="http://www.w3.org/1999/xlink" xlink:type="simple"><person-group><name name-style="western"><surname>Shrubovych</surname><given-names>J</given-names></name></person-group> (<year>2009</year>) <article-title><italic>Nipponentomon jaceki</italic> sp. n. from the Russian Far East (Protura: Acerentomidae, Nipponentominae).</article-title><source>Zootaxa</source><volume>2231</volume>: <fpage>55</fpage>–<lpage>61</lpage>.</mixed-citation></ref></ref-list></tp:taxon-treatment>
